# Supplementary material for: Design principles for engineering bacteria to maximise chemical production from batch cultures
Source: Nat Commun. 2025 Jan 2;16:279. doi: 10.1038/s41467-024-55347-y (PMC11696108; doi:10.1038/s41467-024-55347-y)
Supplement: Supplementary file 4 — Source Data [file 41467_2024_55347_MOESM4_ESM.xlsx]

## Sheet: Notes
Source Data of Figures
for paper:
"Design principles for engineering bacteria to maximise chemical production from batch culture"
Ahmad A. Mannan*, Alexander P.S. Darlington*, Reiko J. Tanaka, Declan G. Bates
* equal contribution
General Notes:
	All "systems and circuit topologies" are defined as follows:
	Term	Meaning and possible values (in brackets)
	is?	represents product drains intermediate host metabolite "s_i" (1) or translational precursor "e" (2)
	xp	what product transporter is represented in system, only host native X (1) or X + heterologous product transporter T_p (2)
	regT	how is chemically-inducible (sequestered by chemical I) TF regulating host nutrient transporter T (see below for possible values and their meaning)
	regE	how is chemically-inducible (sequestered by chemical I) TF regulating host enzyme E (see below for possible values and their meaning)
	regEp	how is chemically-inducible (sequestered by chemical I) TF regulating heterologous product synthesis enzyme Ep (see below for possible values and their meaning)
	regTp	how is chemically-inducible (sequestered by chemical I) TF regulating heterologous product transport enzyme Tp (see below for possible values and their meaning)
	regTF	how is chemically-inducible (sequestered by chemical I) TF regulating itself, i.e., mode of autoregulation (see below for possible values and their meaning)
	Meaning of possible values that define the circuit topology
	Value	Meaning
	8	= untuned, unregulated, set to nominal expression rate value
	0	= constitutively expressed, but explore tuning its expression rate
	1	= activated by unsequestered transcription factor, and exploring the strength of activation and activated expression rate
	-1	= inhibited by unsequestered transcription factor, and exploring the strength of inhibition by TF and expression rate when not inhibited by TF

## Sheet: Figure 1 ObjFun 1
Optimise for lambda and vsynth
Defined system and circuit topology							Pareto optimal parameter values			Performance
s_i	xporter	regT	regE	regEp	regTp	regTF	sTX_E	sTX_Ep	sTX_Tp	lambda	vsynth	vProd	pYield
1	1	0	0	0	0	0	0.00247648	0.0479281	0.176022	0.00106066	1.9832e+07	5.44826e+18	0.900202
1	1	0	0	0	0	0	0.00247648	0.0479281	0.176022	0.00106066	1.9832e+07	5.44826e+18	0.900202
1	1	0	0	0	0	0	0.00293847	0.0459084	0.175819	0.00129996	1.96222e+07	6.31134e+18	0.89922
1	1	0	0	0	0	0	0.00281685	0.0349459	0.174488	0.00162817	1.94851e+07	7.60625e+18	0.892791
1	1	0	0	0	0	0	0.00328352	0.035345	0.173625	0.00185563	1.92271e+07	8.29197e+18	0.888623
1	1	0	0	0	0	0	0.00367002	0.0348333	0.17386	0.00208132	1.9081e+07	9.02372e+18	0.88976
1	1	0	0	0	0	0	0.00435024	0.0373346	0.173887	0.00227429	1.88575e+07	9.53937e+18	0.889888
1	1	0	0	0	0	0	0.00442172	0.0345886	0.172414	0.00248003	1.86823e+07	1.01553e+19	0.882775
1	1	0	0	0	0	0	0.00502238	0.0341732	0.174368	0.00280278	1.84255e+07	1.12184e+19	0.892211
1	1	0	0	0	0	0	0.00609793	0.039402	0.174536	0.00291958	1.82268e+07	1.13977e+19	0.893024
1	1	0	0	0	0	0	0.00572552	0.0314847	0.171525	0.00339023	1.80113e+07	1.2774e+19	0.878482
1	1	0	0	0	0	0	0.00700544	0.0364114	0.177526	0.00352674	1.77106e+07	1.33864e+19	0.907474
1	1	0	0	0	0	0	0.007546	0.0313413	0.169261	0.00431055	1.72957e+07	1.50158e+19	0.867547
1	1	0	0	0	0	0	0.00661018	0.0244134	0.170568	0.00477325	1.70326e+07	1.65668e+19	0.873856
1	1	0	0	0	0	0	0.00915467	0.0302975	0.168717	0.0052025	1.66351e+07	1.72035e+19	0.864916
1	1	0	0	0	0	0	0.0108062	0.0350236	0.177284	0.0052367	1.63984e+07	1.7895e+19	0.906297
1	1	0	0	0	0	0	0.0131134	0.0391043	0.16923	0.00561474	1.61768e+07	1.78761e+19	0.867398
1	1	0	0	0	0	0	0.0102183	0.0269358	0.170302	0.00624426	1.59034e+07	1.99785e+19	0.872568
1	1	0	0	0	0	0	0.0136339	0.0320318	0.164339	0.00682742	1.54974e+07	2.03532e+19	0.843762
1	1	0	0	0	0	0	0.020121	0.045603	0.166286	0.00693458	1.5185e+07	2.0311e+19	0.853171
1	1	0	0	0	0	0	0.012616	0.0251894	0.161081	0.00777322	1.49939e+07	2.2284e+19	0.828021
1	1	0	0	0	0	0	0.0190421	0.0370584	0.166408	0.00782336	1.47102e+07	2.25114e+19	0.853755
1	1	0	0	0	0	0	0.0188622	0.0346934	0.164841	0.00817612	1.45296e+07	2.31373e+19	0.846185
1	1	0	0	0	0	0	0.0164169	0.0282197	0.173469	0.00857726	1.42452e+07	2.54423e+19	0.887767
1	1	0	0	0	0	0	0.0190633	0.0323028	0.163132	0.00869728	1.4239e+07	2.40633e+19	0.837931
1	1	0	0	0	0	0	0.0142308	0.0214302	0.159166	0.0095385	1.3878e+07	2.4906e+19	0.8187
1	1	0	0	0	0	0	0.0201817	0.0299279	0.163829	0.00955804	1.36944e+07	2.59743e+19	0.841289
1	1	0	0	0	0	0	0.0217382	0.0292119	0.1654	0.0102111	1.32576e+07	2.75039e+19	0.848861
1	1	0	0	0	0	0	0.0249384	0.0317108	0.167036	0.0105638	1.29783e+07	2.8318e+19	0.856611
1	1	0	0	0	0	0	0.0213173	0.0252111	0.149516	0.0112136	1.27836e+07	2.69474e+19	0.772152
1	1	0	0	0	0	0	0.0209282	0.0241373	0.163447	0.0113203	1.26144e+07	2.95444e+19	0.839381
1	1	0	0	0	0	0	0.0386903	0.0359676	0.153867	0.0128678	1.15575e+07	3.00206e+19	0.793149
1	1	0	0	0	0	0	0.0283305	0.024998	0.153968	0.0133296	1.13638e+07	3.12832e+19	0.793617
1	1	0	0	0	0	0	0.0418855	0.0357662	0.140345	0.0135774	1.11403e+07	2.86398e+19	0.727848
1	1	0	0	0	0	0	0.0349686	0.0268466	0.159718	0.0143411	1.06377e+07	3.25921e+19	0.7876
1	1	0	0	0	0	0	0.0303456	0.0230777	0.160511	0.0144336	1.06054e+07	3.28704e+19	0.786007
1	1	0	0	0	0	0	0.0430206	0.0316073	0.174792	0.0145693	1.03421e+07	3.24318e+19	0.780168
1	1	0	0	0	0	0	0.0475921	0.0327818	0.155972	0.0151521	1.00839e+07	3.28343e+19	0.768888
1	1	0	0	0	0	0	0.0470472	0.0306272	0.149492	0.0156307	9.8312e+06	3.31975e+19	0.758659
1	1	0	0	0	0	0	0.0532604	0.031627	0.165441	0.0162564	9.32687e+06	3.33264e+19	0.741508
1	1	0	0	0	0	0	0.0417567	0.0236535	0.138385	0.0167902	9.18911e+06	3.33594e+19	0.718312
1	1	0	0	0	0	0	0.0607708	0.033367	0.143749	0.0169463	8.98983e+06	3.35688e+19	0.726149
1	1	0	0	0	0	0	0.0598798	0.0299761	0.149385	0.017648	8.53583e+06	3.37708e+19	0.707423
1	1	0	0	0	0	0	0.0658339	0.031327	0.158051	0.0179891	8.27056e+06	3.36727e+19	0.696842
1	1	0	0	0	0	0	0.0617011	0.0284112	0.161965	0.0182398	8.11474e+06	3.37618e+19	0.689857
1	1	0	0	0	0	0	0.065771	0.0284658	0.140486	0.0187936	7.85874e+06	3.38112e+19	0.676438
1	1	0	0	0	0	0	0.0433611	0.0175634	0.158878	0.0192803	7.54534e+06	3.41215e+19	0.661723
1	1	0	0	0	0	0	0.0539946	0.0207513	0.137343	0.0197322	7.327e+06	3.39098e+19	0.649892
1	1	0	0	0	0	0	0.0541176	0.0187474	0.134255	0.0205111	6.86508e+06	3.36313e+19	0.625929
1	1	0	0	0	0	0	0.0680644	0.0225191	0.162199	0.0207215	6.62381e+06	3.31283e+19	0.615112
1	1	0	0	0	0	0	0.0743771	0.0232456	0.170677	0.0210941	6.36974e+06	3.27822e+19	0.601559
1	1	0	0	0	0	0	0.0532471	0.0159831	0.145654	0.0215062	6.23712e+06	3.2968e+19	0.591805
1	1	0	0	0	0	0	0.0973064	0.0281802	0.13807	0.0217119	6.07513e+06	3.23097e+19	0.58313
1	1	0	0	0	0	0	0.112393	0.0295972	0.143274	0.0223369	5.68317e+06	3.16211e+19	0.559878
1	1	0	0	0	0	0	0.111351	0.0245787	0.12769	0.0235708	5.02685e+06	3.03911e+19	0.51604
1	1	0	0	0	0	0	0.252512	0.052623	0.11532	0.023805	4.79307e+06	2.93868e+19	0.501669
1	1	0	0	0	0	0	0.145259	0.0285959	0.165196	0.0241518	4.59377e+06	2.91257e+19	0.487442
1	1	0	0	0	0	0	0.0930037	0.0165217	0.16129	0.0248517	4.26548e+06	2.83976e+19	0.461832
1	1	0	0	0	0	0	0.18686	0.0275692	0.160197	0.0258332	3.68251e+06	2.61148e+19	0.416127
1	1	0	0	0	0	0	0.209274	0.0289837	0.124512	0.0262502	3.5126e+06	2.54382e+19	0.400827
1	1	0	0	0	0	0	0.118508	0.0146531	0.0756498	0.0270271	3.22867e+06	2.44289e+19	0.373919
1	1	0	0	0	0	0	0.116357	0.0128283	0.165997	0.0273739	2.91589e+06	2.29179e+19	0.34751
1	1	0	0	0	0	0	0.124553	0.0128753	0.192986	0.0276036	2.75694e+06	2.20862e+19	0.333034
1	1	0	0	0	0	0	0.367629	0.0222333	0.146801	0.0296406	1.73196e+06	1.57148e+19	0.226101
1	1	0	0	0	0	0	0.588058	0.0272546	0.164513	0.0302765	1.35576e+06	1.29062e+19	0.182936
1	1	0	0	0	0	0	0.318894	0.0118984	0.153771	0.0309635	1.11622e+06	1.09911e+19	0.152715
1	1	0	0	0	0	0	0.40664	0.0105427	0.159492	0.0316163	791975	8.13798e+18	0.111306
1	1	0	0	0	0	0	0.546946	0.0096205	0.168316	0.0320869	545305	5.78913e+18	0.0783178
1	1	0	0	0	0	0	0.528559	0.00544055	0.213825	0.0325131	323344	3.53728e+18	0.0473696
1	1	0	0	0	0	0	0.560364	0.00129939	0.128723	0.0332177	74420.7	8.4164e+17	0.0110777

## Sheet: Figure 1 ObjFun 2
Optimise for vProd and pYield
Defined system and circuit topology							Pareto optimal parameter values			Performance
s_i	xporter	regT	regE	regEp	regTp	regTF	sTX_E	sTX_Ep	sTX_Tp	lambda	vsynth	vProd	pYield
1	1	0	0	0	0	0	0.00116502	0.24652	0.213755	8.42443e-05	1.72231e+07	2.19217e+16	0.997352
1	1	0	0	0	0	0	0.00185538	0.0969082	0.198132	0.000382949	1.93253e+07	3.71419e+17	0.995716
1	1	0	0	0	0	0	0.00141468	0.0689942	0.211391	0.000414668	1.95395e+07	6.77207e+17	0.9955
1	1	0	0	0	0	0	0.0013804	0.0619154	0.208381	0.000453885	1.96698e+07	9.94791e+17	0.995195
1	1	0	0	0	0	0	0.00140685	0.0581695	0.210292	0.000492093	1.96586e+07	1.38079e+18	0.994854
1	1	0	0	0	0	0	0.00140714	0.0528061	0.210153	0.000543264	1.96978e+07	2.21717e+18	0.994398
1	1	0	0	0	0	0	0.00145754	0.0529685	0.213902	0.000558556	1.96121e+07	2.43908e+18	0.994232
1	1	0	0	0	0	0	0.00166205	0.0570354	0.208379	0.000591172	1.96007e+07	2.84889e+18	0.993922
1	1	0	0	0	0	0	0.0017351	0.0570354	0.208558	0.000616182	1.95699e+07	3.42436e+18	0.993673
1	1	0	0	0	0	0	0.00151602	0.0496408	0.212557	0.000620334	1.96254e+07	4.12181e+18	0.993652
1	1	0	0	0	0	0	0.00189652	0.0544005	0.203149	0.000707586	1.96103e+07	4.44124e+18	0.99278
1	1	0	0	0	0	0	0.00230428	0.0514648	0.208498	0.000897366	1.93644e+07	5.25722e+18	0.990769
1	1	0	0	0	0	0	0.0020522	0.0432149	0.204939	0.000958777	1.9507e+07	5.64857e+18	0.990208
1	1	0	0	0	0	0	0.00326841	0.036334	0.207054	0.00174994	1.87958e+07	8.72091e+18	0.981694
1	1	0	0	0	0	0	0.0037723	0.0388662	0.209442	0.00186838	1.8599e+07	9.04917e+18	0.980256
1	1	0	0	0	0	0	0.00318559	0.0325756	0.197852	0.00190963	1.88674e+07	9.39845e+18	0.98011
1	1	0	0	0	0	0	0.00319038	0.0311371	0.201259	0.00198931	1.87585e+07	9.71737e+18	0.979182
1	1	0	0	0	0	0	0.00453111	0.0388975	0.201865	0.00221848	1.84006e+07	1.02062e+19	0.976434
1	1	0	0	0	0	0	0.0046817	0.03764	0.195931	0.00236702	1.83868e+07	1.07261e+19	0.974856
1	1	0	0	0	0	0	0.00393873	0.0310967	0.206377	0.00239846	1.82958e+07	1.10355e+19	0.974418
1	1	0	0	0	0	0	0.00414656	0.0315713	0.206972	0.00247525	1.82089e+07	1.12559e+19	0.973473
1	1	0	0	0	0	0	0.00507498	0.0337813	0.201964	0.00279463	1.79732e+07	1.21548e+19	0.969803
1	1	0	0	0	0	0	0.0049381	0.0322495	0.19618	0.0028589	1.80394e+07	1.2415e+19	0.969235
1	1	0	0	0	0	0	0.00545956	0.0322394	0.197487	0.00311894	1.77949e+07	1.31736e+19	0.966098
1	1	0	0	0	0	0	0.00621859	0.0337631	0.198932	0.00334647	1.75548e+07	1.3757e+19	0.963242
1	1	0	0	0	0	0	0.00574291	0.0308604	0.200619	0.00337996	1.75485e+07	1.39706e+19	0.962876
1	1	0	0	0	0	0	0.00591206	0.0291288	0.198539	0.00365256	1.73876e+07	1.48103e+19	0.959643
1	1	0	0	0	0	0	0.00604708	0.0292346	0.18985	0.00373744	1.74576e+07	1.50454e+19	0.958886
1	1	0	0	0	0	0	0.00669872	0.030383	0.192877	0.00393228	1.72323e+07	1.55065e+19	0.956318
1	1	0	0	0	0	0	0.00653537	0.0292346	0.190338	0.00399028	1.72461e+07	1.57209e+19	0.955724
1	1	0	0	0	0	0	0.00864373	0.0354467	0.19073	0.00426948	1.69164e+07	1.61664e+19	0.951914
1	1	0	0	0	0	0	0.00773788	0.0307661	0.190273	0.00439929	1.69002e+07	1.67037e+19	0.950467
1	1	0	0	0	0	0	0.00793049	0.0299018	0.19252	0.00459261	1.67308e+07	1.72213e+19	0.947916
1	1	0	0	0	0	0	0.00777654	0.0286184	0.195324	0.00468034	1.66416e+07	1.75019e+19	0.946709
1	1	0	0	0	0	0	0.00881855	0.030657	0.195517	0.00489564	1.64438e+07	1.79154e+19	0.943782
1	1	0	0	0	0	0	0.00812386	0.0275561	0.186735	0.00504098	1.65207e+07	1.84437e+19	0.942427
1	1	0	0	0	0	0	0.00895025	0.0284906	0.195722	0.00526767	1.62011e+07	1.89111e+19	0.938903
1	1	0	0	0	0	0	0.0102642	0.0305134	0.200864	0.00553544	1.58992e+07	1.94074e+19	0.934875
1	1	0	0	0	0	0	0.0105936	0.0306716	0.192333	0.00568853	1.5913e+07	1.97524e+19	0.933241
1	1	0	0	0	0	0	0.0123511	0.0314609	0.181792	0.0063373	1.55966e+07	2.119e+19	0.926563
1	1	0	0	0	0	0	0.0111351	0.0277102	0.198845	0.00639314	1.53715e+07	2.14247e+19	0.92318
1	1	0	0	0	0	0	0.0114786	0.0274057	0.190651	0.00664195	1.53216e+07	2.19786e+19	0.920182
1	1	0	0	0	0	0	0.0116896	0.0267993	0.183532	0.00689003	1.52617e+07	2.25236e+19	0.91715
1	1	0	0	0	0	0	0.0121635	0.026613	0.189842	0.00710884	1.50277e+07	2.29581e+19	0.913536
1	1	0	0	0	0	0	0.0129068	0.027672	0.179135	0.00726688	1.50531e+07	2.32234e+19	0.911813
1	1	0	0	0	0	0	0.0132732	0.0273287	0.189941	0.00743747	1.47954e+07	2.35511e+19	0.908619
1	1	0	0	0	0	0	0.0154189	0.0295955	0.191278	0.00781566	1.44942e+07	2.41124e+19	0.902622
1	1	0	0	0	0	0	0.0167917	0.0308613	0.178672	0.00812919	1.44353e+07	2.46483e+19	0.89872
1	1	0	0	0	0	0	0.0183529	0.0321134	0.189964	0.00835474	1.41245e+07	2.49371e+19	0.89419
1	1	0	0	0	0	0	0.0147946	0.0257797	0.189548	0.00842084	1.41772e+07	2.54101e+19	0.893785
1	1	0	0	0	0	0	0.0167245	0.0275997	0.184848	0.00877052	1.39841e+07	2.59038e+19	0.888509
1	1	0	0	0	0	0	0.018979	0.0294578	0.190578	0.00911399	1.36676e+07	2.63414e+19	0.882306
1	1	0	0	0	0	0	0.019667	0.0293365	0.186105	0.00939669	1.35426e+07	2.67947e+19	0.878088
1	1	0	0	0	0	0	0.0217027	0.0309103	0.196234	0.00963202	1.32546e+07	2.70393e+19	0.873086
1	1	0	0	0	0	0	0.0188849	0.0267426	0.188208	0.00974395	1.33316e+07	2.74662e+19	0.872444
1	1	0	0	0	0	0	0.019295	0.0268522	0.170956	0.00995853	1.33902e+07	2.78318e+19	0.870394
1	1	0	0	0	0	0	0.021493	0.0274903	0.190027	0.0104186	1.28751e+07	2.8372e+19	0.860682
1	1	0	0	0	0	0	0.0222988	0.0278893	0.168363	0.0106965	1.29257e+07	2.88001e+19	0.857866
1	1	0	0	0	0	0	0.0247172	0.0279664	0.186837	0.0112971	1.23498e+07	2.94944e+19	0.845313
1	1	0	0	0	0	0	0.0271503	0.0284969	0.176381	0.011897	1.20647e+07	3.02091e+19	0.835233
1	1	0	0	0	0	0	0.0362336	0.0353328	0.175265	0.0123978	1.16807e+07	3.04189e+19	0.824866
1	1	0	0	0	0	0	0.0266689	0.0258433	0.179142	0.0124873	1.16915e+07	3.09727e+19	0.823938
1	1	0	0	0	0	0	0.0321191	0.0269702	0.162339	0.0136459	1.10708e+07	3.20466e+19	0.80219
1	1	0	0	0	0	0	0.0348932	0.0276247	0.186768	0.0139597	1.0678e+07	3.21405e+19	0.792712
1	1	0	0	0	0	0	0.0418343	0.0309443	0.173874	0.0145265	1.03816e+07	3.24393e+19	0.781325
1	1	0	0	0	0	0	0.0369155	0.0268	0.164643	0.0147441	1.03419e+07	3.28278e+19	0.778104
1	1	0	0	0	0	0	0.0476684	0.0284896	0.151938	0.016289	9.406e+06	3.35555e+19	0.742719
1	1	0	0	0	0	0	0.0513347	0.0278509	0.15063	0.0170411	8.93264e+06	3.37766e+19	0.723804
1	1	0	0	0	0	0	0.0513347	0.0273626	0.15063	0.0171794	8.84727e+06	3.38295e+19	0.72023
1	1	0	0	0	0	0	0.0504485	0.0250285	0.147401	0.0177545	8.51041e+06	3.4015e+19	0.705556

## Sheet: Figure 2
Defined system and circuit topology							Pareto optimal parameter values										Performance
s_i	xporter	regT	regE	regEp	regTp	regTF	sTX_T	sTX_E	sTX_Ep	sTX_Tp	sTX_TF	K_T	K_E	K_Ep	K_Tp	K_TF	vProd	pYield	Design @ Pareto-"knee"
1	2	0	0	-1	-1	0		0.119447	1.71567	1.2372	0.0631682			0.550717	0.917744		5.14865e+19	0.801569	0
1	2	0	0	-1	-1	0		0.117948	1.77681	1.22124	0.0472141			0.571575	0.592491		5.14357e+19	0.806948	0
1	2	0	0	-1	-1	0		0.11786	1.78465	1.24434	0.0469307			0.549126	0.438224		5.13863e+19	0.811888	0
1	2	0	0	-1	-1	0		0.11694	1.7964	1.2426	0.0394748			0.485194	0.421097		5.12169e+19	0.817169	0
1	2	0	0	-1	-1	0		0.116413	1.78874	1.24531	0.0424461			0.540911	0.43759		5.11517e+19	0.822901	0
1	2	0	0	-1	-1	0		0.115203	1.78659	1.23953	0.0461702			0.473454	0.43426		5.09157e+19	0.829271	0
1	2	0	0	-1	-1	0		0.114719	1.81634	1.23512	0.047862			0.614175	0.419106		5.07611e+19	0.83285	0
1	2	0	0	-1	-1	0		0.11694	1.7964	1.2426	0.0394748			0.360194	0.421097		5.05717e+19	0.837233	0
1	2	0	0	-1	-1	0		0.113575	1.78553	1.15822	0.0464932			0.437327	0.432455		5.05313e+19	0.839388	0
1	2	0	0	-1	-1	0		0.10961	1.8577	1.18772	0.0765727			0.479126	0.443973		5.00721e+19	0.842178	0
1	2	0	0	-1	-1	0		0.11078	1.79137	1.12747	0.0702019			0.400698	0.445229		4.99752e+19	0.846912	0
1	2	0	0	-1	-1	0		0.111771	1.76402	1.13995	0.056095			0.426128	0.614744		4.99191e+19	0.849942	0
1	2	0	0	-1	-1	0		0.108832	1.78886	1.08014	0.0603369			0.64036	0.477172		4.97192e+19	0.850575	0
1	2	0	0	-1	-1	0		0.111381	1.96608	1.19206	0.0571834			0.486004	0.39791		4.95771e+19	0.857172	0
1	2	0	0	-1	-1	0		0.109569	1.86826	1.08075	0.0583267			0.580693	0.77778		4.9425e+19	0.857869	0
1	2	0	0	-1	-1	0		0.109625	1.89149	1.09814	0.0612479			0.579969	0.482615		4.92631e+19	0.860435	0
1	2	0	0	-1	-1	0		0.109569	1.8956	1.14325	0.113014			0.5846	0.84028		4.89603e+19	0.862363	0
1	2	0	0	-1	-1	0		0.107096	1.96045	1.09915	0.0595534			0.491183	0.324986		4.88648e+19	0.865374	0
1	2	0	0	-1	-1	0		0.109284	1.83531	1.1389	0.0755693			0.560428	0.676044		4.86793e+19	0.867117	0
1	2	0	0	-1	-1	0		0.105283	1.96674	1.16355	0.0594644			0.460697	0.24471		4.85391e+19	0.868464	0
1	2	0	0	-1	-1	0		0.106138	1.88961	1.18449	0.0616466			0.55051	0.629108		4.83128e+19	0.870975	0
1	2	0	0	-1	-1	0		0.107092	1.89369	1.07751	0.0601065			0.533006	0.558421		4.81154e+19	0.874472	0
1	2	0	0	-1	-1	0		0.1035	1.90965	1.07687	0.0581861			0.15347	0.509381		4.7809e+19	0.878634	1
1	2	0	0	-1	-1	0		0.109971	1.83986	1.21288	0.0494185			0.156864	0.499235		4.76019e+19	0.879177	0
1	2	0	0	-1	-1	0		0.105038	1.88591	1.20082	0.0777594			0.560122	0.679774		4.7213e+19	0.881931	0
1	2	0	0	-1	-1	0		0.105311	1.84193	1.11757	0.0496931			0.30225	0.432665		4.70247e+19	0.885179	0
1	2	0	0	-1	-1	0		0.0937481	1.82632	1.04273	0.0448433			0.567887	0.573988		4.66963e+19	0.885205	0
1	2	0	0	-1	-1	0		0.103806	1.8233	1.22456	0.0631352			0.50484	0.465335		4.65495e+19	0.887532	0
1	2	0	0	-1	-1	0		0.100747	1.92071	0.963228	0.0448977			0.545926	0.375096		4.64766e+19	0.890106	0
1	2	0	0	-1	-1	0		0.105751	1.72492	0.926711	0.0620087			0.628155	0.456208		4.62836e+19	0.891019	0
1	2	0	0	-1	-1	0		0.104921	1.74884	1.03689	0.0515818			0.58246	0.575513		4.61236e+19	0.891947	0
1	2	0	0	-1	-1	0		0.102587	1.85074	1.161	0.0613085			0.55421	0.486572		4.58414e+19	0.893582	0
1	2	0	0	-1	-1	0		0.0939163	1.81749	0.98052	0.044157			0.546071	0.568911		4.56597e+19	0.894989	0
1	2	0	0	-1	-1	0		0.098342	1.9064	0.946114	0.0438836			0.191885	0.395338		4.56515e+19	0.897136	0
1	2	0	0	-1	-1	0		0.100253	1.87803	1.02604	0.0670279			0.679224	0.496344		4.52922e+19	0.898085	0
1	2	0	0	-1	-1	0		0.0958148	1.8378	0.960326	0.0459819			0.555355	0.506667		4.50431e+19	0.900065	0
1	2	0	0	-1	-1	0		0.0959613	1.92031	0.975162	0.0430424			0.542912	0.42914		4.47439e+19	0.902512	0
1	2	0	0	-1	-1	0		0.0957008	1.86372	0.956524	0.0492149			0.54118	0.391635		4.4485e+19	0.903893	0
1	2	0	0	-1	-1	0		0.0988847	1.838	0.909582	0.0612438			0.544958	0.474048		4.44063e+19	0.904379	0
1	2	0	0	-1	-1	0		0.087713	1.901	0.966824	0.055877			0.564208	0.550057		4.41084e+19	0.905683	0
1	2	0	0	-1	-1	0		0.0963474	1.83296	1.12292	0.0463265			0.58203	0.449906		4.3852e+19	0.906941	0
1	2	0	0	-1	-1	0		0.0916431	1.87599	0.978461	0.0521334			0.491077	0.481625		4.37873e+19	0.907987	0
1	2	0	0	-1	-1	0		0.0942063	1.92898	0.954112	0.0141283			0.521503	0.414734		4.35603e+19	0.910891	0
1	2	0	0	-1	-1	0		0.0942063	1.91335	0.954112	0.0453783			0.500995	0.389343		4.32324e+19	0.911627	0
1	2	0	0	-1	-1	0		0.0942063	1.97585	0.954112	0.0453783			0.500995	0.389343		4.31176e+19	0.912499	0
1	2	0	0	-1	-1	0		0.092827	1.91908	1.03408	0.0332582			0.529425	0.433014		4.28835e+19	0.913429	0
1	2	0	0	-1	-1	0		0.097105	1.89913	0.848805	0.0588378			0.686913	0.417318		4.26099e+19	0.914947	0
1	2	0	0	-1	-1	0		0.0872446	1.89422	0.962305	0.100509			0.530503	0.55002		4.23552e+19	0.915356	0
1	2	0	0	-1	-1	0		0.0772417	1.90525	1.01403	0.0531499			0.74542	0.674825		4.20545e+19	0.917081	0
1	2	0	0	-1	-1	0		0.0862223	1.87694	0.86523	0.0518686			0.506313	0.483398		4.17635e+19	0.919511	0
1	2	0	0	-1	-1	0		0.0857072	1.85646	0.85507	0.055156			0.510107	0.51977		4.16309e+19	0.920084	0
1	2	0	0	-1	-1	0		0.0831749	1.96559	0.904661	0.0471529			0.586052	0.555119		4.14582e+19	0.921275	0
1	2	0	0	-1	-1	0		0.0849231	1.82332	0.840327	0.0625097			0.574294	0.555514		4.12216e+19	0.921888	0
1	2	0	0	-1	-1	0		0.0820428	1.87233	0.861825	0.0412578			0.537189	0.555633		4.10184e+19	0.923324	0
1	2	0	0	-1	-1	0		0.0841259	1.85738	0.851798	0.0646607			0.565262	0.548371		4.07172e+19	0.924284	0
1	2	0	0	-1	-1	0		0.0820428	1.9817	0.924325	0.0725078			0.537189	0.555633		4.03055e+19	0.926236	0
1	2	0	0	-1	-1	0		0.0822092	1.89605	0.95325	0.0571693			0.498331	0.560336		3.99449e+19	0.927588	0
1	2	0	0	-1	-1	0		0.0737749	1.91501	0.933415	0.0504945			0.741048	0.624998		3.98529e+19	0.928428	0
1	2	0	0	-1	-1	0		0.0687562	1.93874	1.03764	0.0523457			0.519475	0.387		3.96482e+19	0.92884	0
1	2	0	0	-1	-1	0		0.0741553	1.90585	0.949496	0.0611739			0.258655	0.508758		3.94325e+19	0.930045	0
1	2	0	0	-1	-1	0		0.0746932	1.9007	1.00923	0.0293521			0.496972	0.437074		3.92254e+19	0.931117	0
1	2	0	0	-1	-1	0		0.0730711	1.90496	0.884328	0.0533468			0.652157	0.489554		3.90722e+19	0.931892	0
1	2	0	0	-1	-1	0		0.076817	1.86801	0.99013	0.0465206			0.645231	0.475735		3.88288e+19	0.932324	0
1	2	0	0	-1	-1	0		0.0831572	1.86896	0.962901	0.0459369			0.236072	0.420621		3.84775e+19	0.933301	0
1	2	0	0	-1	-1	0		0.0643996	1.87725	0.912959	0.0571405			0.335075	0.50073		3.82117e+19	0.935095	0
1	2	0	0	-1	-1	0		0.0679219	1.81735	0.941758	0.057727			0.0573225	0.623294		3.76429e+19	0.937321	0
1	2	0	0	-1	-1	0		0.0848986	1.99045	0.909334	0.0569824			0.639382	0.492519		3.73098e+19	0.937451	0
1	2	0	0	-1	-1	0		0.0609256	1.88651	0.951496	0.0581659			0.176529	0.561671		3.71851e+19	0.938982	0
1	2	0	0	-1	-1	0		0.0735451	1.93316	0.80405	0.0953929			0.676731	0.566626		3.67823e+19	0.940179	0
1	2	0	0	-1	-1	0		0.0660286	1.92179	0.866488	0.0481135			0.635267	0.557848		3.65984e+19	0.941617	0
1	2	0	0	-1	-1	0		0.0569779	1.90047	0.936709	0.0628761			0.492702	0.509876		3.57988e+19	0.944018	0
1	2	0	0	-1	-1	0		0.064468	1.94691	0.875015	0.0354429			0.550508	0.571852		3.55383e+19	0.945377	0
1	2	0	0	-1	-1	0		0.0654502	1.91936	0.806741	0.0719496			0.642056	0.536418		3.53667e+19	0.945566	0
1	2	0	0	-1	-1	0		0.0600002	1.9097	0.85706	0.0671735			0.618641	0.532144		3.51187e+19	0.94652	0
1	2	0	0	-1	-1	0		0.0704279	1.91235	0.911008	0.0431318			0.339824	0.517185		3.48323e+19	0.946658	0
1	2	0	0	-1	-1	0		0.053011	1.94474	1.0391	0.0511909			0.537457	0.143		3.45689e+19	0.948095	0
1	2	0	0	-1	-1	0		0.0543891	1.93313	0.897745	0.0571911			0.227204	0.484627		3.42006e+19	0.949596	0
1	2	0	0	-1	-1	0		0.0615057	1.88941	0.795697	0.0475406			0.631503	0.576265		3.39307e+19	0.950326	0
1	2	0	0	-1	-1	0		0.0513411	1.92621	0.995699	0.0528276			0.608485	0.519988		3.37328e+19	0.950806	0
1	2	0	0	-1	-1	0		0.0526933	1.92675	0.998156	0.0614072			0.622177	0.494506		3.35227e+19	0.951343	0
1	2	0	0	-1	-1	0		0.0529626	1.94529	0.862755	0.0420758			0.489528	0.547686		3.31779e+19	0.952979	0
1	2	0	0	-1	-1	0		0.0539487	1.88905	0.87176	0.085031			0.61053	0.545743		3.27045e+19	0.953627	0
1	2	0	0	-1	-1	0		0.0601381	1.91002	0.764636	0.0511612			0.616482	0.541611		3.25801e+19	0.954152	0
1	2	0	0	-1	-1	0		0.051723	1.91295	0.851419	0.0518176			0.577235	0.478194		3.23385e+19	0.9552	0
1	2	0	0	-1	-1	0		0.0533908	1.91774	0.90548	0.0513549			0.555459	0.492684		3.20379e+19	0.955776	0
1	2	0	0	-1	-1	0		0.0477772	1.94134	0.891239	0.0677129			0.546343	0.109125		3.18197e+19	0.956465	0
1	2	0	0	-1	-1	0		0.0522881	1.8819	0.83998	0.106213			0.589666	0.603789		3.15599e+19	0.956588	0
1	2	0	0	-1	-1	0		0.0512149	1.8737	0.941032	0.0513309			0.606367	0.54501		3.10049e+19	0.95833	0
1	2	0	0	-1	-1	0		0.0456047	1.92187	0.861636	0.0845471			0.65819	0.663612		3.07296e+19	0.959207	0
1	2	0	0	-1	-1	0		0.0461219	1.93818	0.887385	0.0428042			0.429006	0.535601		3.03563e+19	0.960563	0
1	2	0	0	-1	-1	0		0.0453065	1.74502	0.853978	0.0490331			0.569564	0.540081		2.99737e+19	0.961123	0
1	2	0	0	-1	-1	0		0.0453065	1.93252	0.853978	0.0490331			0.569564	0.540081		2.95594e+19	0.962471	0
1	2	0	0	-1	-1	0		0.0419795	1.78282	0.947361	0.0457893			0.693304	0.465836		2.92333e+19	0.962885	0
1	2	0	0	-1	-1	0		0.0477717	1.99093	0.966357	0.0591603			0.574335	0.54943		2.88629e+19	0.963571	0
1	2	0	0	-1	-1	0		0.0463662	1.91907	0.82665	0.0576287			0.599376	0.407256		2.8556e+19	0.964529	0
1	2	0	0	-1	-1	0		0.0431897	1.91435	0.892822	0.0404699			0.621568	0.685145		2.83535e+19	0.96521	0
1	2	0	0	-1	-1	0		0.0502981	1.89679	0.771739	0.0460035			0.607715	0.635899		2.80653e+19	0.965266	0
1	2	0	0	-1	-1	0		0.0436136	1.91815	0.870239	0.0459503			0.600434	0.676199		2.77572e+19	0.966405	0
1	2	0	0	-1	-1	0		0.0427045	1.91267	0.909568	0.0578215			0.616271	0.485051		2.74313e+19	0.966935	0
1	2	0	0	-1	-1	0		0.0432398	1.92475	0.884999	0.0868449			0.58472	0.68955		2.71661e+19	0.967235	0
1	2	0	0	-1	-1	0		0.0427896	1.89384	0.793467	0.0497178			0.576875	0.533169		2.69418e+19	0.968153	0
1	2	0	0	-1	-1	0		0.0404171	1.92782	0.783172	0.0492473			0.547591	0.337562		2.67411e+19	0.968818	0
1	2	0	0	-1	-1	0		0.0410612	1.93007	0.831413	0.046889			0.687561	0.514779		2.64116e+19	0.969309	0
1	2	0	0	-1	-1	0		0.0446196	1.94021	0.808839	0.0510715			0.453755	0.402493		2.61794e+19	0.969382	0
1	2	0	0	-1	-1	0		0.0455519	1.94529	0.771422	0.0467836			0.559653	0.548157		2.59542e+19	0.969774	0
1	2	0	0	-1	-1	0		0.0404662	1.93927	0.790825	0.0475938			0.569649	0.548893		2.57023e+19	0.970732	0
1	2	0	0	-1	-1	0		0.0409827	1.94507	0.784738	0.0445823			0.669273	0.705672		2.55776e+19	0.970939	0
1	2	0	0	-1	-1	0		0.0417769	1.93436	0.784172	0.0469171			0.663511	0.690045		2.53638e+19	0.971187	0
1	2	0	0	-1	-1	0		0.0419277	1.93796	0.756562	0.057433			0.602693	0.497261		2.51703e+19	0.971481	0
1	2	0	0	-1	-1	0		0.0402251	1.94416	0.722847	0.0545695			0.600368	0.50237		2.46828e+19	0.972572	0
1	2	0	0	-1	-1	0		0.0394236	1.95641	0.714571	0.043237			0.601351	0.111748		2.44462e+19	0.973148	0
1	2	0	0	-1	-1	0		0.0396472	1.99347	0.753213	0.0463651			0.69697	0.563264		2.39466e+19	0.973877	0
1	2	0	0	-1	-1	0		0.0394673	1.99078	0.714224	0.0472735			0.636081	0.553911		2.36355e+19	0.974439	0
1	2	0	0	-1	-1	0		0.0391289	1.94737	0.773825	0.0448348			0.446556	0.355653		2.33653e+19	0.974743	0
1	2	0	0	-1	-1	0		0.0389754	1.94652	0.77829	0.0471493			0.563331	0.549812		2.3011e+19	0.975266	0
1	2	0	0	-1	-1	0		0.0391434	1.94368	0.74334	0.0512524			0.576846	0.529656		2.27057e+19	0.975724	0
1	2	0	0	-1	-1	0		0.0380309	1.82387	0.669702	0.0388084			0.597896	0.562328		2.25886e+19	0.976081	0
1	2	0	0	-1	-1	0		0.0380309	1.94887	0.669702	0.0388084			0.597896	0.562328		2.22779e+19	0.97668	0
1	2	0	0	-1	-1	0		0.0402703	1.91622	0.638279	0.0715804			0.589352	0.685199		2.19429e+19	0.976695	0
1	2	0	0	-1	-1	0		0.0380307	1.97723	0.701344	0.0403479			0.580587	0.573675		2.16367e+19	0.977534	0
1	2	0	0	-1	-1	0		0.0384435	1.94409	0.708197	0.0480536			0.67294	0.524693		2.11676e+19	0.978015	0
1	2	0	0	-1	-1	0		0.0381585	1.98067	0.684142	0.0514764			0.429829	0.568225		2.07086e+19	0.978716	0
1	2	0	0	-1	-1	0		0.0387589	1.94633	0.697268	0.0522999			0.600765	0.495461		2.05945e+19	0.978716	0
1	2	0	0	-1	-1	0		0.0406861	1.94386	0.778282	0.0528203			0.639584	0.493474		2.02523e+19	0.978744	0
1	2	0	0	-1	-1	0		0.0377201	1.94545	0.671643	0.0387969			0.623863	0.486733		1.99542e+19	0.979762	0
1	2	0	0	-1	-1	0		0.0373	1.94931	0.649442	0.0430282			0.457712	0.616152		1.96332e+19	0.980232	0
1	2	0	0	-1	-1	0		0.0380939	1.92874	0.653473	0.0430648			0.520298	0.520999		1.94439e+19	0.980322	0
1	2	0	0	-1	-1	0		0.0371245	1.94575	0.657371	0.0484284			0.547365	0.545561		1.91528e+19	0.980789	0
1	2	0	0	-1	-1	0		0.0370033	1.99254	0.653883	0.0413113			0.0857612	0.57526		1.87818e+19	0.981345	0
1	2	0	0	-1	-1	0		0.0369551	1.94746	0.594369	0.0467855			0.190692	0.572548		1.84407e+19	0.981748	0
1	2	0	0	-1	-1	0		0.0370309	1.94674	0.650633	0.0399256			0.597607	0.518728		1.83269e+19	0.981801	0
1	2	0	0	-1	-1	0		0.0369175	1.94879	0.6226	0.0516749			0.32409	0.570929		1.80533e+19	0.982124	0
1	2	0	0	-1	-1	0		0.0370602	1.99176	0.602035	0.0385457			0.46224	0.565454		1.77873e+19	0.982518	0
1	2	0	0	-1	-1	0		0.0372484	1.94872	0.614283	0.0374623			0.551164	0.595093		1.73417e+19	0.982921	0
1	2	0	0	-1	-1	0		0.0361226	1.94599	0.59508	0.0900507			0.488521	0.560253		1.71599e+19	0.983104	0
1	2	0	0	-1	-1	0		0.0354791	1.93354	0.698903	0.0359046			0.283239	0.491052		1.65607e+19	0.983861	0
1	2	0	0	-1	-1	0		0.0351235	1.96403	0.552958	0.0336432			0.124864	0.656849		1.58775e+19	0.984852	0
1	2	0	0	-1	-1	0		0.0351235	1.95231	0.537333	0.0336432			0.0740831	0.594349		1.57673e+19	0.984989	0
1	2	0	0	-1	-1	0		0.0365485	1.94693	0.556409	0.0707318			0.464777	0.565362		1.53008e+19	0.985089	0
1	2	0	0	-1	-1	0		0.0351235	1.97965	0.588115	0.0648932			0.0740831	0.625599		1.5068e+19	0.985518	0
1	2	0	0	-1	-1	0		0.035374	1.94567	0.569927	0.0972402			0.600224	0.563683		1.47548e+19	0.985677	0
1	2	0	0	-1	-1	0		0.0348904	1.9414	0.637135	0.0504856			0.617774	0.567989		1.45067e+19	0.986021	0
1	2	0	0	-1	-1	0		0.0353748	1.94637	0.564846	0.0407983			0.508274	0.498399		1.43385e+19	0.986241	0
1	2	0	0	-1	-1	0		0.0352953	1.94872	0.584986	0.0374623			0.528703	0.563843		1.40745e+19	0.986483	0
1	2	0	0	-1	-1	0		0.0350985	1.9432	0.51086	0.0411796			0.520291	0.588428		1.39338e+19	0.98672	0
1	2	0	0	-1	-1	0		0.035273	1.90816	0.62258	0.0498166			0.606856	0.56116		1.32475e+19	0.987134	0
1	2	0	0	-1	-1	0		0.0355572	1.93433	0.826711	0.0503432			0.560718	0.569601		1.28751e+19	0.98721	0
1	2	0	0	-1	-1	0		0.0339862	1.95133	0.461555	0.0408338			0.566946	0.682959		1.27302e+19	0.988007	0
1	2	0	0	-1	-1	0		0.0344954	1.88717	0.491902	0.0460542			0.590581	0.568335		1.2135e+19	0.988368	0
1	2	0	0	-1	-1	0		0.0346352	1.93744	0.626467	0.0637405			0.565949	0.571095		1.17217e+19	0.98855	0
1	2	0	0	-1	-1	0		0.0351138	1.82701	0.566385	0.0648306			0.619065	0.562267		1.14434e+19	0.988712	0
1	2	0	0	-1	-1	0		0.0337582	1.95155	0.453648	0.0398117			0.530283	0.614536		1.11607e+19	0.989381	0
1	2	0	0	-1	-1	0		0.0339344	1.93188	0.683929	0.0657567			0.535486	0.566558		1.06882e+19	0.989439	0
1	2	0	0	-1	-1	0		0.03391	1.94924	0.596732	0.095153			0.571368	0.578051		1.04418e+19	0.989697	0
1	2	0	0	-1	-1	0		0.0345353	1.92739	0.690877	0.0502409			0.526823	0.563192		1.01912e+19	0.9898	0
1	2	0	0	-1	-1	0		0.0337582	1.95155	0.516148	0.102312			0.530283	0.614536		9.99373e+18	0.990156	0
1	2	0	0	-1	-1	0		0.0335598	1.94724	0.57659	0.0498713			0.605928	0.574267		9.70453e+18	0.990437	0
1	2	0	0	-1	-1	0		0.033781	1.95407	0.49054	0.0487791			0.587626	0.567319		9.6019e+18	0.990588	0
1	2	0	0	-1	-1	0		0.0333014	1.9406	0.649912	0.0468572			0.790627	0.563264		8.95978e+18	0.990986	0
1	2	0	0	-1	-1	0		0.0333149	1.92973	0.610734	0.0494065			0.779757	0.589887		8.62075e+18	0.991276	0
1	2	0	0	-1	-1	0		0.0332596	1.93557	0.480442	0.0561632			0.617367	0.565726		8.30233e+18	0.991644	0
1	2	0	0	-1	-1	0		0.0333239	1.97459	0.568298	0.0461575			0.657953	0.598345		8.07901e+18	0.991768	0
1	2	0	0	-1	-1	0		0.0340545	1.94299	0.583761	0.0748724			0.584439	0.582218		7.75067e+18	0.991874	0
1	2	0	0	-1	-1	0		0.0333239	1.9199	0.568298	0.108658			0.65014	0.598345		7.39524e+18	0.992173	0
1	2	0	0	-1	-1	0		0.033319	1.85385	0.565442	0.192201			0.619857	0.562914		7.09498e+18	0.99225	0
1	2	0	0	-1	-1	0		0.0339201	1.93925	0.542113	0.0928368			0.270881	0.537036		6.84974e+18	0.992586	0
1	2	0	0	-1	-1	0		0.0334835	1.92575	0.516756	0.187599			0.584608	0.553538		6.7078e+18	0.992633	0
1	2	0	0	-1	-1	0		0.0338003	1.9359	0.642712	0.0454287			0.575174	0.533104		6.34887e+18	0.992942	0
1	2	0	0	-1	-1	0		0.0331365	1.88038	0.55916	0.233351			0.654374	0.605668		5.86918e+18	0.993186	0
1	2	0	0	-1	-1	0		0.0338157	1.94306	0.642495	0.257183			0.614641	0.562475		5.57147e+18	0.993316	0
1	2	0	0	-1	-1	0		0.0326911	1.93559	0.527209	0.24159			0.615612	0.563847		5.39695e+18	0.99364	0
1	2	0	0	-1	-1	0		0.0336484	1.93329	0.629895	0.240521			0.625928	0.572347		5.13859e+18	0.993681	0
1	2	0	0	-1	-1	0		0.033292	1.93227	0.660203	0.251485			0.752359	0.53741		4.82906e+18	0.993916	0
1	2	0	0	-1	-1	0		0.0326497	1.92538	0.388737	0.321443			0.588632	0.54294		4.68673e+18	0.994182	0
1	2	0	0	-1	-1	0		0.0332685	1.92371	0.544789	0.266929			0.665991	0.19546		4.22443e+18	0.994421	0
1	2	0	0	-1	0	0		0.125484	1.59719	0.195748	0.0667206			0.96259			5.15853e+19	0.804725	0
1	2	0	0	-1	0	0		0.125728	1.68163	0.197217	0.0696098			0.954748			5.15707e+19	0.808777	0
1	2	0	0	-1	0	0		0.122881	1.70122	0.193555	0.0540723			0.940444			5.15257e+19	0.815679	0
1	2	0	0	-1	0	0		0.131295	1.72161	0.208943	0.052191			0.985893			5.14224e+19	0.817007	0
1	2	0	0	-1	0	0		0.128146	1.77428	0.202624	0.0654877			0.826399			5.13792e+19	0.821303	0
1	2	0	0	-1	0	0		0.123033	1.60628	0.202271	0.049444			0.884637			5.13179e+19	0.825508	0
1	2	0	0	-1	0	0		0.123123	1.86026	0.198512	0.066906			0.877899			5.12741e+19	0.829711	0
1	2	0	0	-1	0	0		0.122627	1.87214	0.197022	0.0634282			0.867604			5.12239e+19	0.831799	0
1	2	0	0	-1	0	0		0.122209	1.64046	0.199375	0.0451386			0.900487			5.11366e+19	0.833319	0
1	2	0	0	-1	0	0		0.122592	1.84466	0.198549	0.0473022			0.862823			5.10424e+19	0.836834	0
1	2	0	0	-1	0	0		0.122455	1.90537	0.192999	0.0468928			0.869879			5.09063e+19	0.841309	0
1	2	0	0	-1	0	0		0.126644	1.91723	0.22307	0.0446306			0.875694			5.07091e+19	0.843287	0
1	2	0	0	-1	0	0		0.129214	1.90497	0.219897	0.0375289			0.911938			5.05576e+19	0.846067	0
1	2	0	0	-1	0	0		0.119976	1.84202	0.207529	0.0412603			0.890718			5.02809e+19	0.853981	0
1	2	0	0	-1	0	0		0.124505	1.92946	0.215897	0.0326097			0.859775			5.00443e+19	0.856352	0
1	2	0	0	-1	0	0		0.11799	1.9263	0.214601	0.0370702			0.809009			4.99164e+19	0.859204	0
1	2	0	0	-1	0	0		0.126392	1.88939	0.255406	0.0299067			0.806964			4.93874e+19	0.863888	0
1	2	0	0	-1	0	0		0.117798	1.93638	0.214966	0.0218453			0.880942			4.88295e+19	0.873082	0
1	2	0	0	-1	0	0		0.115162	1.91277	0.216032	0.0531673			0.851337			4.86306e+19	0.873168	0
1	2	0	0	-1	0	0		0.120589	1.92347	0.193818	0.0210538			0.806563			4.83627e+19	0.878019	0
1	2	0	0	-1	0	0		0.117236	1.93223	0.207686	0.0230917			0.869889			4.82086e+19	0.8802	1
1	2	0	0	-1	0	0		0.116295	1.9267	0.218112	0.0245912			0.871226			4.79644e+19	0.882485	0
1	2	0	0	-1	0	0		0.118936	1.92219	0.216554	0.0183561			0.825115			4.75991e+19	0.884746	0
1	2	0	0	-1	0	0		0.114509	1.90615	0.19704	0.018078			0.832321			4.74441e+19	0.887123	0
1	2	0	0	-1	0	0		0.117786	1.93789	0.217941	0.0179342			0.835653			4.72215e+19	0.888163	0
1	2	0	0	-1	0	0		0.113686	1.90601	0.202764	0.0171514			0.832349			4.69906e+19	0.890768	0
1	2	0	0	-1	0	0		0.114914	1.95897	0.215265	0.01787			0.847722			4.68037e+19	0.892024	0
1	2	0	0	-1	0	0		0.113012	1.8963	0.212031	0.0165463			0.83125			4.67323e+19	0.892594	0
1	2	0	0	-1	0	0		0.114729	1.92279	0.20988	0.0156893			0.834768			4.65353e+19	0.893872	0
1	2	0	0	-1	0	0		0.117098	1.91839	0.199901	0.0188347			0.865984			4.63725e+19	0.895422	0
1	2	0	0	-1	0	0		0.115111	1.94243	0.202239	0.015069			0.846523			4.61324e+19	0.896912	0
1	2	0	0	-1	0	0		0.112004	1.89551	0.201238	0.0146698			0.834245			4.59395e+19	0.898515	0
1	2	0	0	-1	0	0		0.110831	1.82338	0.210904	0.0230222			0.831273			4.57207e+19	0.898727	0
1	2	0	0	-1	0	0		0.111547	1.91867	0.222317	0.0157348			0.828831			4.57027e+19	0.899897	0
1	2	0	0	-1	0	0		0.109884	1.94413	0.214967	0.0158774			0.841486			4.54507e+19	0.901569	0
1	2	0	0	-1	0	0		0.111047	1.94304	0.204733	0.0146137			0.84345			4.54026e+19	0.902192	0
1	2	0	0	-1	0	0		0.109322	1.9343	0.210762	0.015203			0.847503			4.51927e+19	0.903235	0
1	2	0	0	-1	0	0		0.109303	1.92407	0.210827	0.0148184			0.855373			4.51388e+19	0.903593	0
1	2	0	0	-1	0	0		0.110644	1.91879	0.22129	0.0245349			0.881103			4.477e+19	0.904715	0
1	2	0	0	-1	0	0		0.11715	1.9325	0.217839	0.0117946			0.873468			4.46385e+19	0.905725	0
1	2	0	0	-1	0	0		0.113656	1.91807	0.231576	0.0303862			0.861652			4.43876e+19	0.906802	0
1	2	0	0	-1	0	0		0.108414	1.89946	0.218978	0.0134885			0.831264			4.4292e+19	0.90863	0
1	2	0	0	-1	0	0		0.109957	1.85259	0.231149	0.0159719			0.838594			4.40561e+19	0.909295	0
1	2	0	0	-1	0	0		0.107697	1.91886	0.217525	0.0141417			0.85633			4.39213e+19	0.910373	0
1	2	0	0	-1	0	0		0.107294	1.96542	0.222831	0.013436			0.882736			4.3817e+19	0.911016	0
1	2	0	0	-1	0	0		0.110025	1.93637	0.217944	0.0118205			0.850297			4.34828e+19	0.912899	0
1	2	0	0	-1	0	0		0.10717	1.93883	0.22151	0.0135719			0.833608			4.33046e+19	0.913758	0
1	2	0	0	-1	0	0		0.107542	1.91761	0.211902	0.0121144			0.828551			4.31746e+19	0.914787	0
1	2	0	0	-1	0	0		0.10833	1.9614	0.214177	0.0117815			0.857985			4.30269e+19	0.915472	0
1	2	0	0	-1	0	0		0.113656	1.91367	0.215951	0.0150053			0.861652			4.27999e+19	0.916049	0
1	2	0	0	-1	0	0		0.106131	1.9524	0.224561	0.0112566			0.867619			4.23995e+19	0.918496	0
1	2	0	0	-1	0	0		0.107052	1.93899	0.209716	0.0102629			0.858809			4.2165e+19	0.919641	0
1	2	0	0	-1	0	0		0.105343	1.94033	0.214941	0.0107235			0.839883			4.15826e+19	0.922334	0
1	2	0	0	-1	0	0		0.105228	1.95371	0.222476	0.0107639			0.828856			4.12682e+19	0.923605	0
1	2	0	0	-1	0	0		0.108042	1.91194	0.217898	0.0158817			0.847221			4.06339e+19	0.92533	0
1	2	0	0	-1	0	0		0.1039	1.93304	0.221826	0.0100435			0.836199			4.03607e+19	0.927378	0
1	2	0	0	-1	0	0		0.10302	1.89788	0.212531	0.0106054			0.825559			4.00813e+19	0.928296	0
1	2	0	0	-1	0	0		0.104497	1.94145	0.207561	0.0118809			0.809763			3.97262e+19	0.929605	0
1	2	0	0	-1	0	0		0.102208	1.91853	0.215154	0.0142084			0.850081			3.94704e+19	0.93005	0
1	2	0	0	-1	0	0		0.1034	1.94386	0.247443	0.00905917			0.880745			3.91476e+19	0.931698	0
1	2	0	0	-1	0	0		0.10343	1.93731	0.223175	0.00900919			0.846237			3.90537e+19	0.932275	0
1	2	0	0	-1	0	0		0.103174	1.90581	0.217688	0.00879121			0.85209			3.88987e+19	0.932865	0
1	2	0	0	-1	0	0		0.102132	1.89977	0.215901	0.00872723			0.828452			3.86891e+19	0.933709	0
1	2	0	0	-1	0	0		0.10708	1.89149	0.21105	0.00799118			0.83034			3.84659e+19	0.934016	0
1	2	0	0	-1	0	0		0.101892	1.89999	0.215881	0.00860125			0.836285			3.81871e+19	0.935425	0
1	2	0	0	-1	0	0		0.100006	1.90474	0.205505	0.00850863			0.832715			3.76757e+19	0.93732	0
1	2	0	0	-1	0	0		0.100337	1.94448	0.217032	0.0120932			0.827274			3.74282e+19	0.937348	0
1	2	0	0	-1	0	0		0.100883	1.96759	0.207696	0.00823074			0.83573			3.7078e+19	0.939222	0
1	2	0	0	-1	0	0		0.0997652	1.93599	0.221017	0.00813097			0.846857			3.68199e+19	0.939952	0
1	2	0	0	-1	0	0		0.0990047	1.93578	0.221316	0.0104578			0.843671			3.65354e+19	0.940275	0
1	2	0	0	-1	0	0		0.0985496	1.93989	0.207369	0.00808606			0.837466			3.6501e+19	0.941105	0
1	2	0	0	-1	0	0		0.0982119	1.8794	0.200596	0.00764054			0.828893			3.6256e+19	0.941902	0
1	2	0	0	-1	0	0		0.0992205	1.91973	0.233725	0.00751468			0.854017			3.57992e+19	0.9429	0
1	2	0	0	-1	0	0		0.10237	1.93311	0.226728	0.00740617			0.837048			3.56124e+19	0.943203	0
1	2	0	0	-1	0	0		0.0994394	1.92186	0.223982	0.00744366			0.851133			3.54869e+19	0.943842	0
1	2	0	0	-1	0	0		0.104702	1.94598	0.23309	0.00723456			0.821438			3.52089e+19	0.944072	0
1	2	0	0	-1	0	0		0.0970967	1.92941	0.226403	0.00900496			0.85104			3.48367e+19	0.945336	0
1	2	0	0	-1	0	0		0.0973784	1.90994	0.210251	0.00713211			0.844462			3.46906e+19	0.946314	0
1	2	0	0	-1	0	0		0.0978772	1.93323	0.214616	0.00717424			0.844652			3.45772e+19	0.946556	0
1	2	0	0	-1	0	0		0.0975947	1.93801	0.218222	0.00720029			0.835741			3.43088e+19	0.947262	0
1	2	0	0	-1	0	0		0.100711	1.93807	0.222852	0.00661119			0.846838			3.39946e+19	0.947772	0
1	2	0	0	-1	0	0		0.09522	1.93444	0.223526	0.00713474			0.872732			3.3423e+19	0.949474	0
1	2	0	0	-1	0	0		0.095231	1.91105	0.210176	0.00651789			0.869912			3.3189e+19	0.950339	0
1	2	0	0	-1	0	0		0.0951008	1.88711	0.21885	0.00656288			0.851692			3.29108e+19	0.950935	0
1	2	0	0	-1	0	0		0.0943715	1.91389	0.209496	0.00769658			0.82871			3.26304e+19	0.951416	0
1	2	0	0	-1	0	0		0.0945784	1.91685	0.213324	0.00680552			0.830709			3.26295e+19	0.951695	0
1	2	0	0	-1	0	0		0.0950864	1.90314	0.216986	0.00608396			0.858109			3.22606e+19	0.952556	0
1	2	0	0	-1	0	0		0.0938276	1.92861	0.208826	0.00719546			0.833672			3.19201e+19	0.953228	0
1	2	0	0	-1	0	0		0.0936191	1.91023	0.216968	0.0136337			0.854908			3.16091e+19	0.953331	0
1	2	0	0	-1	0	0		0.0934644	1.93014	0.214268	0.00645364			0.833685			3.12542e+19	0.954964	0
1	2	0	0	-1	0	0		0.093351	1.92128	0.231035	0.00864059			0.836076			3.09073e+19	0.955107	0
1	2	0	0	-1	0	0		0.0921675	1.92765	0.21319	0.00719979			0.801282			3.04531e+19	0.956554	0
1	2	0	0	-1	0	0		0.091953	1.8884	0.215334	0.0140001			0.830746			3.01672e+19	0.956637	0
1	2	0	0	-1	0	0		0.0920991	1.92025	0.218401	0.00999556			0.847785			2.96747e+19	0.957776	0
1	2	0	0	-1	0	0		0.0911243	1.91751	0.211174	0.00774861			0.829102			2.95457e+19	0.958365	0
1	2	0	0	-1	0	0		0.092364	1.89616	0.231601	0.00582249			0.834535			2.93308e+19	0.959004	0
1	2	0	0	-1	0	0		0.0907032	1.93586	0.205101	0.011809			0.831283			2.91049e+19	0.959103	0
1	2	0	0	-1	0	0		0.0905824	1.9075	0.210383	0.00800288			0.807175			2.89585e+19	0.959565	0
1	2	0	0	-1	0	0		0.0903934	1.90393	0.214599	0.0158175			0.855792			2.87656e+19	0.959636	0
1	2	0	0	-1	0	0		0.0894871	1.94412	0.193731	0.00968894			0.82682			2.81062e+19	0.96125	0
1	2	0	0	-1	0	0		0.0901221	1.96191	0.219323	0.014442			0.855686			2.77989e+19	0.961569	0
1	2	0	0	-1	0	0		0.0886372	1.93829	0.211721	0.0108237			0.831662			2.71348e+19	0.963059	0
1	2	0	0	-1	0	0		0.0875607	1.97279	0.216118	0.00851505			0.852812			2.58596e+19	0.9655	0
1	2	0	0	-1	0	0		0.0872642	1.94163	0.219919	0.0134107			0.83461			2.55396e+19	0.965907	0
1	2	0	0	-1	0	0		0.0864814	1.91993	0.211681	0.0113457			0.840952			2.53154e+19	0.966424	0
1	2	0	0	-1	0	0		0.0859567	1.91507	0.208211	0.00824444			0.823316			2.49512e+19	0.967192	0
1	2	0	0	-1	0	0		0.0862188	1.95937	0.226861	0.0121097			0.848191			2.46431e+19	0.967513	0
1	2	0	0	-1	0	0		0.0858269	1.90999	0.223355	0.0133423			0.855175			2.45835e+19	0.967605	0
1	2	0	0	-1	0	0		0.0855208	1.92023	0.216176	0.0173397			0.83113			2.42947e+19	0.9681	0
1	2	0	0	-1	0	0		0.0853134	1.91889	0.217278	0.0185163			0.863805			2.38728e+19	0.968773	0
1	2	0	0	-1	0	0		0.0854471	1.91517	0.254517	0.0256012			0.806796			2.37206e+19	0.968801	0
1	2	0	0	-1	0	0		0.0846498	1.93624	0.211695	0.0109307			0.840158			2.34121e+19	0.969693	0
1	2	0	0	-1	0	0		0.0857744	1.94987	0.20694	0.0437398			0.843567			2.30889e+19	0.969859	0
1	2	0	0	-1	0	0		0.0838996	1.92576	0.197772	0.018173			0.8457			2.26409e+19	0.970896	0
1	2	0	0	-1	0	0		0.0835201	1.93175	0.235145	0.0315821			0.854853			2.24364e+19	0.971039	0
1	2	0	0	-1	0	0		0.0830201	1.90909	0.214278	0.0118912			0.840433			2.21684e+19	0.971686	0
1	2	0	0	-1	0	0		0.0827594	1.8976	0.227527	0.0164643			0.850789			2.18141e+19	0.972124	0
1	2	0	0	-1	0	0		0.0817965	1.82353	0.221758	0.0449686			0.875957			2.15208e+19	0.972464	0
1	2	0	0	-1	0	0		0.0819544	1.92035	0.219034	0.0250759			0.825687			2.13251e+19	0.972909	0
1	2	0	0	-1	0	0		0.0817902	1.90588	0.23473	0.0462823			0.849026			2.06491e+19	0.973718	0
1	2	0	0	-1	0	0		0.0813033	1.99054	0.218164	0.0188438			0.849031			2.05045e+19	0.974213	0
1	2	0	0	-1	0	0		0.0805749	1.89993	0.21617	0.00752849			0.848949			2.0373e+19	0.97454	0
1	2	0	0	-1	0	0		0.0808478	1.92576	0.205584	0.0171965			0.8457			2.01647e+19	0.974725	0
1	2	0	0	-1	0	0		0.0788491	1.79627	0.207441	0.0611135			0.876498			1.99376e+19	0.97495	0
1	2	0	0	-1	0	0		0.0797785	1.93476	0.207079	0.0162367			0.846275			1.98658e+19	0.97525	0
1	2	0	0	-1	0	0		0.0812578	1.94987	0.214752	0.0437398			0.843567			1.94919e+19	0.975455	0
1	2	0	0	-1	0	0		0.080119	1.90533	0.209982	0.039572			0.861007			1.92699e+19	0.975862	0
1	2	0	0	-1	0	0		0.0786072	1.91448	0.208292	0.0170262			0.842417			1.89496e+19	0.976548	0
1	2	0	0	-1	0	0		0.0789002	1.93423	0.231069	0.0163888			0.825572			1.87575e+19	0.976716	0
1	2	0	0	-1	0	0		0.0809438	1.91021	0.230208	0.0105932			0.813617			1.85057e+19	0.976861	0
1	2	0	0	-1	0	0		0.0784831	1.94017	0.235232	0.0321903			0.858696			1.84022e+19	0.977133	0
1	2	0	0	-1	0	0		0.0764074	1.91012	0.21394	0.00841277			0.852281			1.73665e+19	0.978798	0
1	2	0	0	-1	0	0		0.0774047	1.90092	0.3005	0.013014			0.825001			1.69158e+19	0.978949	0
1	2	0	0	-1	0	0		0.0753433	1.91688	0.216341	0.0355266			0.853612			1.65906e+19	0.979693	0
1	2	0	0	-1	0	0		0.0749982	1.90831	0.223216	0.0235783			0.828297			1.62242e+19	0.980172	0
1	2	0	0	-1	0	0		0.0738869	1.9357	0.21457	0.0147215			0.84997			1.55883e+19	0.981089	0
1	2	0	0	-1	0	0		0.0738633	1.94422	0.2147	0.0140997			0.814472			1.53185e+19	0.981406	0
1	2	0	0	-1	0	0		0.0732889	1.92852	0.234095	0.0116892			0.877447			1.47067e+19	0.98209	0
1	2	0	0	-1	0	0		0.072591	1.89793	0.218437	0.0218841			0.865371			1.44031e+19	0.982457	0
1	2	0	0	-1	0	0		0.0720608	1.93975	0.215499	0.00804832			0.845782			1.40803e+19	0.982964	0
1	2	0	0	-1	0	0		0.0727956	1.94909	0.218959	0.0159474			0.867585			1.37245e+19	0.983228	0
1	2	0	0	-1	0	0		0.0693765	1.84562	0.216608	0.0102906			0.823382			1.33343e+19	0.983892	0
1	2	0	0	-1	0	0		0.0713182	1.94722	0.205919	0.0164884			0.833686			1.30702e+19	0.984072	0
1	2	0	0	-1	0	0		0.069437	1.92228	0.218776	0.0142274			0.835774			1.29357e+19	0.984342	0
1	2	0	0	-1	0	0		0.0714929	1.92783	0.219921	0.0149846			0.85312			1.26647e+19	0.984431	0
1	2	0	0	-1	0	0		0.0699609	1.92619	0.271334	0.0339359			0.810053			1.25242e+19	0.984556	0
1	2	0	0	-1	0	0		0.0688813	1.91049	0.222131	0.0368452			0.839153			1.22994e+19	0.98496	0
1	2	0	0	-1	0	0		0.0684467	1.89242	0.232053	0.0540893			0.82889			1.19272e+19	0.985297	0
1	2	0	0	-1	0	0		0.0675312	1.89486	0.234921	0.0462768			0.84482			1.14745e+19	0.985837	0
1	2	0	0	-1	0	0		0.0665659	1.92947	0.218565	0.011492			0.86527			1.1336e+19	0.986199	0
1	2	0	0	-1	0	0		0.0671983	1.83487	0.221047	0.0270841			0.923539			1.09186e+19	0.9864	0
1	2	0	0	-1	0	0		0.0652907	1.9643	0.22352	0.0130417			0.848368			1.04488e+19	0.987167	0
1	2	0	0	-1	0	0		0.0639907	1.89156	0.216357	0.0207298			0.877483			9.9337e+18	0.987674	0
1	2	0	0	-1	0	0		0.0645214	1.97781	0.217837	0.0369033			0.850366			9.73608e+18	0.987863	0
1	2	0	0	-1	0	0		0.0639856	1.9752	0.20532	0.0282514			0.834756			9.50214e+18	0.988151	0
1	2	0	0	-1	0	0		0.0633975	1.9631	0.225705	0.0292999			0.842956			9.194e+18	0.988431	0
1	2	0	0	-1	0	0		0.0622329	1.93461	0.220101	0.0116502			0.836887			9.09478e+18	0.98863	0
1	2	0	0	-1	0	0		0.0622237	1.90716	0.226214	0.0551503			0.8191			8.8046e+18	0.988773	0
1	2	0	0	-1	0	0		0.0607354	1.89543	0.225599	0.0128512			0.833363			8.74815e+18	0.989005	0
1	2	0	0	-1	0	0		0.0618587	1.94811	0.238972	0.0258481			0.867425			8.25356e+18	0.98935	0
1	2	0	0	-1	0	0		0.0606223	1.90866	0.228536	0.0506843			0.878601			8.03189e+18	0.989574	0
1	2	0	0	-1	0	0		0.0599154	1.89593	0.233532	0.0512832			0.876388			7.8324e+18	0.989778	0
1	2	0	0	-1	0	0		0.0586909	1.89453	0.216592	0.00886763			0.847403			7.70538e+18	0.990069	0
1	2	0	0	-1	0	0		0.0579909	1.96486	0.217157	0.00899054			0.83577			7.39829e+18	0.990453	0
1	2	0	0	-1	0	0		0.0564386	1.91597	0.212448	0.00788873			0.840134			7.03365e+18	0.990826	0
1	2	0	0	-1	0	0		0.0562485	1.9075	0.223495	0.0106341			0.849597			6.98653e+18	0.990851	0
1	2	0	0	-1	0	0		0.0574511	1.94233	0.228629	0.0452629			0.795614			6.68601e+18	0.99098	0
1	2	0	0	-1	0	0		0.054626	1.96245	0.215284	0.0116647			0.845849			6.15199e+18	0.9917	0
1	2	0	0	-1	0	0		0.0543544	1.93915	0.227174	0.0517582			0.848003			5.89335e+18	0.991835	0
1	2	0	0	-1	0	0		0.0528968	1.99315	0.205214	0.029866			0.849227			5.46391e+18	0.992379	0
1	2	0	0	-1	0	0		0.0498816	1.90497	0.213639	0.00925464			0.867659			5.02839e+18	0.992841	0
1	2	0	0	-1	0	0		0.0492709	1.96131	0.212622	0.0266375			0.810556			4.6363e+18	0.993219	0
1	2	0	0	-1	0	0		0.0484885	1.98102	0.215121	0.0180536			0.832748			4.44338e+18	0.993444	0
1	2	0	0	-1	0	0		0.0478251	1.94059	0.21749	0.0262897			0.870752			4.22882e+18	0.993583	0
1	2	0	0	-1	0	0		0.0476478	1.99089	0.21224	0.0246265			0.849227			4.12417e+18	0.993736	0
1	2	0	0	0	-1	0		0.0677812	0.0282202	0.220592	0.00623806				0.889504		3.18327e+19	0.667914	0
1	2	0	0	0	-1	0		0.0666923	0.0286329	0.213438	0.0062211				0.926802		3.18234e+19	0.674691	0
1	2	0	0	0	-1	0		0.0654584	0.0288108	0.211767	0.00620992				0.930586		3.18055e+19	0.680125	0
1	2	0	0	0	-1	0		0.0683876	0.03136	0.230186	0.0057107				0.881113		3.17243e+19	0.688981	0
1	2	0	0	0	-1	0		0.065134	0.0307365	0.221744	0.00652721				0.887781		3.16834e+19	0.695089	0
1	2	0	0	0	-1	0		0.0638083	0.0304194	0.226787	0.00658234				0.823698		3.16632e+19	0.697245	0
1	2	0	0	0	-1	0		0.0657353	0.0323354	0.176726	0.00612274				0.948146		3.16343e+19	0.703813	0
1	2	0	0	0	-1	0		0.0545087	0.0273928	0.218154	0.00672056				0.806883		3.15719e+19	0.708257	0
1	2	0	0	0	-1	0		0.0578765	0.029728	0.213392	0.0062211				0.874901		3.15054e+19	0.712752	0
1	2	0	0	0	-1	0		0.0549208	0.028651	0.215925	0.00580512				0.68596		3.14624e+19	0.715919	0
1	2	0	0	0	-1	0		0.054523	0.0300805	0.218978	0.00629162				0.889488		3.12536e+19	0.727162	0
1	2	0	0	0	-1	0		0.0558162	0.0313531	0.191227	0.00627887				0.885012		3.12075e+19	0.730715	0
1	2	0	0	0	-1	0		0.0565203	0.0319041	0.233638	0.00633464				0.79751		3.11175e+19	0.731678	0
1	2	0	0	0	-1	0		0.0661031	0.0378081	0.218019	0.00612073				0.845369		3.10376e+19	0.734256	0
1	2	0	0	0	-1	0		0.0608678	0.0352193	0.21805	0.0062738				0.847578		3.10102e+19	0.73651	0
1	2	0	0	0	-1	0		0.0571854	0.0334857	0.230447	0.00678309				0.880529		3.09491e+19	0.738819	0
1	2	0	0	0	-1	0		0.0484249	0.0288293	0.21833	0.00670675				0.827097		3.0938e+19	0.742	0
1	2	0	0	0	-1	0		0.0542647	0.0332835	0.214702	0.00608182				0.820429		3.07623e+19	0.747666	0
1	2	0	0	0	-1	0		0.0499191	0.0311726	0.212307	0.00584793				0.741155		3.06978e+19	0.751036	0
1	2	0	0	0	-1	0		0.0466282	0.0294857	0.217149	0.00755895				0.878589		3.06221e+19	0.753378	0
1	2	0	0	0	-1	0		0.0494414	0.031665	0.22213	0.00617615				0.825092		3.0528e+19	0.755735	0
1	2	0	0	0	-1	0		0.0499842	0.0325105	0.232262	0.00702136				0.822645		3.04042e+19	0.758573	0
1	2	0	0	0	-1	0		0.0532986	0.0360585	0.22787	0.00640065				0.915599		3.01465e+19	0.765711	0
1	2	0	0	0	-1	0		0.0479249	0.0329259	0.217745	0.007373				0.789036		3.00982e+19	0.76846	0
1	2	0	0	0	-1	0		0.0459887	0.0321623	0.218743	0.00672609				0.822152		2.99954e+19	0.771608	0
1	2	0	0	0	-1	0		0.0521597	0.0371352	0.193789	0.00627711				0.893889		2.98875e+19	0.774738	0
1	2	0	0	0	-1	0		0.0390179	0.0282723	0.219712	0.00650898				0.830268		2.98001e+19	0.777797	0
1	2	0	0	0	-1	0		0.0413038	0.0307883	0.217726	0.00685271				0.744204		2.957e+19	0.782653	0
1	2	0	0	0	-1	0		0.0508342	0.0379227	0.216514	0.00612023				0.859141		2.94912e+19	0.782789	0
1	2	0	0	0	-1	0		0.0517268	0.0394554	0.224164	0.00636693				0.833092		2.92904e+19	0.786543	0
1	2	0	0	0	-1	0		0.0348816	0.0272985	0.218638	0.0063368				0.828227		2.92508e+19	0.790821	0
1	2	0	0	0	-1	0		0.0413273	0.0326829	0.218382	0.00680422				0.881967		2.91021e+19	0.792546	0
1	2	0	0	0	-1	0		0.0354065	0.0299351	0.211652	0.00618019				0.861581		2.86189e+19	0.803315	0
1	2	0	0	0	-1	0		0.0344543	0.0296056	0.21527	0.00626587				0.770596		2.84794e+19	0.805861	0
1	2	0	0	0	-1	0		0.0354027	0.0311104	0.213955	0.00616676				0.830425		2.8271e+19	0.809345	0
1	2	0	0	0	-1	0		0.0460765	0.040826	0.201831	0.00774487				0.944804		2.81137e+19	0.810617	0
1	2	0	0	0	-1	0		0.038098	0.0345559	0.175969	0.00628482				0.904998		2.80816e+19	0.814177	1
1	2	0	0	0	-1	0		0.0387315	0.0354719	0.181697	0.00670282				0.831684		2.79613e+19	0.815638	0
1	2	0	0	0	-1	0		0.0371184	0.0340479	0.230367	0.00695991				0.811896		2.77854e+19	0.815879	0
1	2	0	0	0	-1	0		0.0368323	0.0348508	0.206456	0.00770225				0.796013		2.75753e+19	0.820496	0
1	2	0	0	0	-1	0		0.0414554	0.0405085	0.196048	0.0066108				0.845492		2.72491e+19	0.825187	0
1	2	0	0	0	-1	0		0.0323289	0.0320736	0.211111	0.0064086				0.826575		2.71533e+19	0.827367	0
1	2	0	0	0	-1	0		0.0258705	0.0268914	0.219431	0.0068733				0.817957		2.67201e+19	0.833924	0
1	2	0	0	0	-1	0		0.0308849	0.0324735	0.214796	0.00625646				0.827295		2.65609e+19	0.835506	0
1	2	0	0	0	-1	0		0.0425526	0.0448891	0.208641	0.00654531				0.875279		2.63936e+19	0.835959	0
1	2	0	0	0	-1	0		0.0311049	0.0332356	0.218421	0.00704063				0.793824		2.63619e+19	0.837707	0
1	2	0	0	0	-1	0		0.0286689	0.0309808	0.221192	0.00662578				0.809136		2.62699e+19	0.839237	0
1	2	0	0	0	-1	0		0.032269	0.0353136	0.18877	0.00714241				0.947096		2.62282e+19	0.840928	0
1	2	0	0	0	-1	0		0.0304946	0.0339903	0.204167	0.00619699				0.818971		2.59893e+19	0.843371	0
1	2	0	0	0	-1	0		0.0258501	0.02975	0.201272	0.00620276				0.880737		2.5726e+19	0.847549	0
1	2	0	0	0	-1	0		0.025574	0.0297313	0.206678	0.00707273				0.854309		2.55875e+19	0.848852	0
1	2	0	0	0	-1	0		0.0266699	0.0310747	0.213887	0.00683877				0.748454		2.55093e+19	0.849138	0
1	2	0	0	0	-1	0		0.0308487	0.0362299	0.217265	0.00604952				0.821145		2.53539e+19	0.850153	0
1	2	0	0	0	-1	0		0.0237117	0.028477	0.21927	0.00697344				0.859651		2.51912e+19	0.852975	0
1	2	0	0	0	-1	0		0.0276002	0.0337889	0.226577	0.00580872				0.808388		2.489e+19	0.855365	0
1	2	0	0	0	-1	0		0.0223088	0.0278393	0.216433	0.00690188				0.838218		2.47956e+19	0.857718	0
1	2	0	0	0	-1	0		0.0304814	0.0380836	0.214932	0.00628459				0.789559		2.46617e+19	0.857866	0
1	2	0	0	0	-1	0		0.0271799	0.0348319	0.215567	0.00649614				0.793937		2.44195e+19	0.860933	0
1	2	0	0	0	-1	0		0.0263488	0.0341969	0.215035	0.00643319				0.744964		2.42889e+19	0.862441	0
1	2	0	0	0	-1	0		0.0267006	0.0353303	0.201081	0.00616327				0.8914		2.41387e+19	0.864719	0
1	2	0	0	0	-1	0		0.0223625	0.0297413	0.218462	0.00627566				0.825559		2.40604e+19	0.865315	0
1	2	0	0	0	-1	0		0.0245952	0.0331952	0.20303	0.00760916				0.798429		2.39198e+19	0.867018	0
1	2	0	0	0	-1	0		0.0261717	0.0354925	0.2127	0.00669303				0.816285		2.37917e+19	0.867571	0
1	2	0	0	0	-1	0		0.0223932	0.030782	0.208813	0.00652429				0.889917		2.37321e+19	0.869116	0
1	2	0	0	0	-1	0		0.026611	0.0366847	0.213672	0.00665482				0.851422		2.35814e+19	0.869443	0
1	2	0	0	0	-1	0		0.0219494	0.0307434	0.210932	0.00615484				0.848942		2.3504e+19	0.871236	0
1	2	0	0	0	-1	0		0.0184602	0.0261851	0.216713	0.0077802				0.790622		2.33736e+19	0.872645	0
1	2	0	0	0	-1	0		0.0264853	0.03803	0.186466	0.00613862				0.850698		2.32711e+19	0.873995	0
1	2	0	0	0	-1	0		0.0237178	0.0343251	0.197763	0.00623229				0.852718		2.31557e+19	0.874861	0
1	2	0	0	0	-1	0		0.0230096	0.0335662	0.211922	0.00723403				0.769766		2.29879e+19	0.875731	0
1	2	0	0	0	-1	0		0.0221636	0.0330474	0.203454	0.00645884				0.910164		2.28044e+19	0.878092	0
1	2	0	0	0	-1	0		0.0232999	0.0351657	0.197153	0.00653551				0.874472		2.26691e+19	0.879384	0
1	2	0	0	0	-1	0		0.0197955	0.0301577	0.210715	0.0065213				0.830134		2.25512e+19	0.880374	0
1	2	0	0	0	-1	0		0.0235241	0.0364351	0.182639	0.00705703				0.897077		2.24373e+19	0.882096	0
1	2	0	0	0	-1	0		0.0239924	0.0377465	0.188878	0.00647071				0.84208		2.22093e+19	0.883718	0
1	2	0	0	0	-1	0		0.0170258	0.0272308	0.22059	0.00769324				0.781446		2.19565e+19	0.885401	0
1	2	0	0	0	-1	0		0.0190609	0.0305156	0.21602	0.00766005				0.805703		2.19281e+19	0.885502	0
1	2	0	0	0	-1	0		0.0205473	0.0333392	0.211158	0.00674198				0.832618		2.17731e+19	0.886854	0
1	2	0	0	0	-1	0		0.0198163	0.0326455	0.204242	0.00684098				0.854551		2.16494e+19	0.888369	0
1	2	0	0	0	-1	0		0.020754	0.0349666	0.208968	0.0062507				0.83296		2.13376e+19	0.890577	0
1	2	0	0	0	-1	0		0.0220825	0.037585	0.210066	0.0071137				0.804797		2.11638e+19	0.891564	0
1	2	0	0	0	-1	0		0.0183118	0.0322739	0.206006	0.00648465				0.801155		2.08661e+19	0.894891	0
1	2	0	0	0	-1	0		0.0224938	0.0397776	0.214722	0.00645778				0.811362		2.06667e+19	0.895207	0
1	2	0	0	0	-1	0		0.0175465	0.0318443	0.212889	0.00675779				0.743112		2.0476e+19	0.897615	0
1	2	0	0	0	-1	0		0.0219619	0.0400426	0.217732	0.00647781				0.851698		2.02871e+19	0.898041	0
1	2	0	0	0	-1	0		0.0198898	0.0368608	0.197624	0.00713112				0.913431		2.02655e+19	0.899522	0
1	2	0	0	0	-1	0		0.0163431	0.0306731	0.21636	0.00655945				0.824255		2.00885e+19	0.90066	0
1	2	0	0	0	-1	0		0.0189915	0.03653	0.199158	0.00617383				0.815144		1.98381e+19	0.902834	0
1	2	0	0	0	-1	0		0.0179287	0.0349398	0.200649	0.00726121				0.719355		1.9687e+19	0.903976	0
1	2	0	0	0	-1	0		0.0188552	0.0370059	0.196282	0.00693404				0.899288		1.96126e+19	0.904587	0
1	2	0	0	0	-1	0		0.0175361	0.0349461	0.20771	0.00656354				0.73067		1.93915e+19	0.905897	0
1	2	0	0	0	-1	0		0.0168301	0.0338827	0.215478	0.00652124				0.80655		1.92419e+19	0.906763	0
1	2	0	0	0	-1	0		0.0184341	0.037595	0.209794	0.00650211				0.827953		1.90795e+19	0.907851	0
1	2	0	0	0	-1	0		0.0178684	0.036993	0.200398	0.00654092				0.75465		1.89822e+19	0.909099	0
1	2	0	0	0	-1	0		0.0188207	0.0395052	0.196526	0.00743769				0.696566		1.88022e+19	0.91023	0
1	2	0	0	0	-1	0		0.0178472	0.0387127	0.204486	0.00708136				0.821039		1.83908e+19	0.912879	0
1	2	0	0	0	-1	0		0.0179658	0.0393829	0.195554	0.00679006				0.912834		1.83287e+19	0.913712	0
1	2	0	0	0	-1	0		0.0175167	0.0385941	0.214145	0.00758951				0.770419		1.81454e+19	0.914115	0
1	2	0	0	0	-1	0		0.0160792	0.0362536	0.198898	0.0076845				0.919464		1.80147e+19	0.915907	0
1	2	0	0	0	-1	0		0.0214126	0.0488535	0.195342	0.00651362				0.716461		1.7755e+19	0.916813	0
1	2	0	0	0	-1	0		0.0155002	0.0363099	0.208656	0.00647216				0.810098		1.75392e+19	0.918806	0
1	2	0	0	0	-1	0		0.0163996	0.0388864	0.201909	0.0061561				0.841025		1.74191e+19	0.919707	0
1	2	0	0	0	-1	0		0.019609	0.047327	0.204027	0.00633296				0.845787		1.70924e+19	0.921005	0
1	2	0	0	0	-1	0		0.0175404	0.0437942	0.199789	0.00677509				0.860179		1.67932e+19	0.923436	0
1	2	0	0	0	-1	0		0.0146877	0.0370228	0.209328	0.00648081				0.810035		1.67154e+19	0.924108	0
1	2	0	0	0	-1	0		0.0149785	0.0383139	0.204481	0.00664702				0.925623		1.6573e+19	0.92513	0
1	2	0	0	0	-1	0		0.0140717	0.0367645	0.211492	0.00610563				0.801018		1.63202e+19	0.926584	0
1	2	0	0	0	-1	0		0.0155792	0.0413986	0.199528	0.00693886				0.848138		1.61509e+19	0.927727	0
1	2	0	0	0	-1	0		0.0160218	0.0433004	0.203743	0.00644714				0.84707		1.59235e+19	0.928853	0
1	2	0	0	0	-1	0		0.0148265	0.040826	0.201831	0.00774487				0.939921		1.57564e+19	0.930077	0
1	2	0	0	0	-1	0		0.0150716	0.0416482	0.214288	0.00661096				0.729574		1.56358e+19	0.930309	0
1	2	0	0	0	-1	0		0.0136197	0.038274	0.217512	0.00694199				0.762898		1.54764e+19	0.931391	0
1	2	0	0	0	-1	0		0.0206702	0.0586497	0.216208	0.00748386				0.64826		1.51276e+19	0.932004	0
1	2	0	0	0	-1	0		0.015741	0.0462131	0.20256	0.00601437				0.83269		1.50341e+19	0.934133	0
1	2	0	0	0	-1	0		0.0163324	0.0487491	0.197629	0.00657878				0.938512		1.48612e+19	0.935142	0
1	2	0	0	0	-1	0		0.01346	0.0407559	0.21816	0.00648403				0.812538		1.46725e+19	0.936009	0
1	2	0	0	0	-1	0		0.0126742	0.0390797	0.230696	0.00896519				0.743005		1.4402e+19	0.937088	0
1	2	0	0	0	-1	0		0.0147685	0.0464937	0.209933	0.0064988				0.799763		1.4269e+19	0.938302	0
1	2	0	0	0	-1	0		0.0122685	0.0393165	0.217755	0.00749381				0.738714		1.41143e+19	0.939324	0
1	2	0	0	0	-1	0		0.0145301	0.0467807	0.20738	0.007234				0.759779		1.40536e+19	0.939587	0
1	2	0	0	0	-1	0		0.0106858	0.0355389	0.20361	0.00724849				0.767057		1.38849e+19	0.941403	0
1	2	0	0	0	-1	0		0.0134379	0.0448796	0.221029	0.00669378				0.870285		1.36341e+19	0.941635	0
1	2	0	0	0	-1	0		0.0120242	0.0405634	0.221516	0.00818314				0.904729		1.35669e+19	0.942185	0
1	2	0	0	0	-1	0		0.0130792	0.0457404	0.210367	0.00693333				0.638443		1.32429e+19	0.944115	0
1	2	0	0	0	-1	0		0.0173268	0.0606605	0.211751	0.00651683				0.774472		1.3068e+19	0.944172	0
1	2	0	0	0	-1	0		0.0130277	0.0466205	0.205734	0.00708151				0.808647		1.30471e+19	0.945316	0
1	2	0	0	0	-1	0		0.0138615	0.0502446	0.21018	0.00640145				0.805678		1.28658e+19	0.945976	0
1	2	0	0	0	-1	0		0.0105664	0.0392287	0.203942	0.00753791				0.804318		1.27907e+19	0.947185	0
1	2	0	0	0	-1	0		0.009241	0.0344386	0.229097	0.0063047				0.874271		1.26628e+19	0.947376	0
1	2	0	0	0	-1	0		0.0147639	0.0551988	0.219267	0.00715119				0.662217		1.24639e+19	0.947537	0
1	2	0	0	0	-1	0		0.0116802	0.0447572	0.207747	0.00796376				0.776964		1.24114e+19	0.948746	0
1	2	0	0	0	-1	0		0.0127536	0.0492101	0.219801	0.00692634				0.829349		1.22403e+19	0.949082	0
1	2	0	0	0	-1	0		0.01137	0.045322	0.201986	0.00738276				0.677905		1.20917e+19	0.95063	0
1	2	0	0	0	-1	0		0.0120907	0.0483221	0.225098	0.00681025				0.742909		1.19042e+19	0.950755	0
1	2	0	0	0	-1	0		0.0166679	0.0670149	0.212501	0.00631767				0.555287		1.17448e+19	0.951034	0
1	2	0	0	0	-1	0		0.0137845	0.0567405	0.224417	0.0109461				0.698167		1.15295e+19	0.952118	0
1	2	0	0	0	-1	0		0.0127807	0.0535893	0.215769	0.00682116				0.651605		1.14885e+19	0.952953	0
1	2	0	0	0	-1	0		0.0116561	0.0498806	0.222647	0.00827866				0.900147		1.12995e+19	0.953859	0
1	2	0	0	0	-1	0		0.0128709	0.0561591	0.218584	0.007557				0.384393		1.11032e+19	0.954705	0
1	2	0	0	0	-1	0		0.0119271	0.0551265	0.204103	0.00672188				0.767348		1.07283e+19	0.957131	0
1	2	0	0	0	-1	0		0.0110619	0.0523564	0.217571	0.0065689				0.837898		1.04862e+19	0.958096	0
1	2	0	0	0	-1	0		0.00960643	0.0466008	0.221974	0.00794405				0.773837		1.03067e+19	0.959073	0
1	2	0	0	0	-1	0		0.00932297	0.0466939	0.219382	0.00695794				0.738994		1.00757e+19	0.960309	0
1	2	0	0	0	-1	0		0.0142852	0.0718063	0.211965	0.00664745				0.805129		9.87786e+18	0.960446	0
1	2	0	0	0	-1	0		0.0073905	0.0391489	0.209134	0.00657769				0.787576		9.77089e+18	0.96239	0
1	2	0	0	0	-1	0		0.00910741	0.0492044	0.21272	0.00739009				0.851649		9.51466e+18	0.963098	0
1	2	0	0	0	-1	0		0.0135817	0.0734292	0.215461	0.00652644				0.832763		9.30365e+18	0.963123	0
1	2	0	0	0	-1	0		0.0139284	0.0766257	0.206598	0.00648701				0.831567		9.2e+18	0.963736	0
1	2	0	0	0	-1	0		0.0150028	0.0838986	0.213117	0.00746805				0.627756		8.98728e+18	0.964304	0
1	2	0	0	0	-1	0		0.010946	0.0638684	0.216732	0.00665665				0.838322		8.82926e+18	0.965738	0
1	2	0	0	0	-1	0		0.0112975	0.0665917	0.219339	0.00767282				0.745325		8.71908e+18	0.966072	0
1	2	0	0	0	-1	0		0.0119707	0.0712993	0.214187	0.00936547				0.771281		8.62467e+18	0.966412	0
1	2	0	0	0	-1	0		0.00933533	0.0578452	0.214519	0.00684623				0.8012		8.47285e+18	0.967672	0
1	2	0	0	0	-1	0		0.0137783	0.087554	0.215698	0.00675254				0.501827		8.08938e+18	0.968451	0
1	2	0	0	0	-1	0		0.00776749	0.051308	0.230967	0.00958038				0.763629		8.00168e+18	0.969614	0
1	2	0	0	0	-1	0		0.00581963	0.0398826	0.228884	0.00823347				0.742161		7.86438e+18	0.97068	0
1	2	0	0	0	-1	0		0.00553047	0.0388894	0.231019	0.00815108				0.719963		7.69959e+18	0.971403	0
1	2	0	0	0	-1	0		0.00683249	0.0486369	0.227307	0.0074064				0.789595		7.58029e+18	0.971742	0
1	2	0	0	0	-1	0		0.0091299	0.0666147	0.219724	0.00847931				0.894869		7.34158e+18	0.972411	0
1	2	0	0	0	-1	0		0.00610342	0.0460866	0.226588	0.00799816				0.816201		7.2414e+18	0.973317	0
1	2	0	0	0	-1	0		0.00928018	0.0717743	0.217759	0.00777094				0.704412		6.98264e+18	0.973932	0
1	2	0	0	0	-1	0		0.00476862	0.0383062	0.23254	0.00855041				0.804087		6.90366e+18	0.974878	0
1	2	0	0	0	-1	0		0.00584274	0.0491477	0.22654	0.00766485				0.733442		6.61232e+18	0.975982	0
1	2	0	0	0	-1	0		0.0145733	0.122868	0.213756	0.00654924				0.660809		6.25251e+18	0.976035	0
1	2	0	0	0	-1	0		0.00658068	0.0606109	0.203811	0.00714204				0.810506		6.16217e+18	0.978018	0
1	2	0	0	0	-1	0		0.0137849	0.128555	0.214731	0.00651721				0.821629		5.7214e+18	0.978285	0
1	2	0	0	0	-1	0		0.0135821	0.130349	0.211124	0.00643274				0.827946		5.59043e+18	0.978885	0
1	2	0	0	0	-1	0		0.00547214	0.0564222	0.23269	0.0130815				0.723384		5.49963e+18	0.980319	0
1	2	0	0	0	-1	0		0.00490126	0.0521285	0.232582	0.0100316				0.787219		5.39261e+18	0.980909	0
1	2	0	0	0	-1	0		0.00580297	0.0625135	0.241596	0.0130278				0.762831		5.24382e+18	0.981147	0
1	2	0	0	0	-1	0		0.0107871	0.117032	0.233099	0.0102811				0.772351		5.01683e+18	0.981277	0
1	2	0	0	0	-1	0		0.0129782	0.144068	0.21898	0.00749887				0.497292		4.86485e+18	0.981693	0
1	2	0	0	0	-1	0		0.00482251	0.0606522	0.204953	0.00747265				0.809633		4.73767e+18	0.983807	0
1	2	0	0	0	-1	0		0.0129802	0.165829	0.213951	0.00693388				0.82989		4.25744e+18	0.984055	0
1	2	0	0	0	-1	0		0.0124971	0.164738	0.219458	0.00911125				0.830403		4.12753e+18	0.984539	0
1	2	0	0	0	0	0		0.052208	0.0208425	0.154594	0.00292401						3.12385e+19	0.658527	0
1	2	0	0	0	0	0		0.052208	0.0208425	0.155032	0.00321893						3.12344e+19	0.658527	0
1	2	0	0	0	0	0		0.0487062	0.0204695	0.154801	0.0034633						3.12281e+19	0.66998	0
1	2	0	0	0	0	0		0.0486344	0.0206553	0.157545	0.00456703						3.11981e+19	0.672302	0
1	2	0	0	0	0	0		0.0507183	0.0220798	0.154594	0.00292526						3.11926e+19	0.677728	0
1	2	0	0	0	0	0		0.0490237	0.0216967	0.155125	0.00314399						3.11739e+19	0.681316	0
1	2	0	0	0	0	0		0.0473503	0.0216491	0.154966	0.00510277						3.11183e+19	0.688337	0
1	2	0	0	0	0	0		0.0443339	0.0208906	0.157013	0.00607894						3.10521e+19	0.694769	0
1	2	0	0	0	0	0		0.0464079	0.0223166	0.15789	0.00499484						3.09976e+19	0.699061	0
1	2	0	0	0	0	0		0.0437169	0.0218512	0.155947	0.00417886						3.0924e+19	0.707129	0
1	2	0	0	0	0	0		0.0395756	0.0206772	0.155551	0.00384008						3.0808e+19	0.716213	0
1	2	0	0	0	0	0		0.0420605	0.0224916	0.155334	0.00383264						3.07137e+19	0.72091	0
1	2	0	0	0	0	0		0.0434727	0.0234709	0.155244	0.00374278						3.06711e+19	0.722837	0
1	2	0	0	0	0	0		0.0386635	0.0212301	0.159384	0.00613155						3.05829e+19	0.726208	0
1	2	0	0	0	0	0		0.0352717	0.019861	0.155717	0.0032167						3.05422e+19	0.731164	0
1	2	0	0	0	0	0		0.0346327	0.019861	0.155563	0.0032167						3.04657e+19	0.734738	0
1	2	0	0	0	0	0		0.0362512	0.0211235	0.156079	0.00331184						3.03787e+19	0.737851	0
1	2	0	0	0	0	0		0.038474	0.0227709	0.156196	0.0044522						3.02806e+19	0.740857	0
1	2	0	0	0	0	0		0.0372854	0.0230252	0.156951	0.00359874						3.00676e+19	0.74893	0
1	2	0	0	0	0	0		0.0352746	0.0221001	0.154622	0.00441047						3.00126e+19	0.751627	0
1	2	0	0	0	0	0		0.0344843	0.0219702	0.156572	0.00618493						2.9893e+19	0.754745	0
1	2	0	0	0	0	0		0.0339395	0.0217494	0.155357	0.00499807						2.98819e+19	0.755818	0
1	2	0	0	0	0	0		0.0353872	0.022865	0.160751	0.00630016						2.97696e+19	0.757347	0
1	2	0	0	0	0	0		0.0318832	0.0213917	0.155873	0.00506447						2.96119e+19	0.764186	0
1	2	0	0	0	0	0		0.0340852	0.0230676	0.15489	0.00555716						2.95449e+19	0.765741	0
1	2	0	0	0	0	0		0.0343775	0.0237523	0.1603	0.00461277						2.93693e+19	0.769448	0
1	2	0	0	0	0	0		0.0292307	0.0208123	0.155733	0.0057058						2.92325e+19	0.774698	0
1	2	0	0	0	0	0		0.0374602	0.0269465	0.156078	0.00554051						2.9094e+19	0.776504	0
1	2	0	0	0	0	0		0.0304307	0.0222984	0.157779	0.00440068						2.90136e+19	0.779696	0
1	2	0	0	0	0	0		0.0308797	0.0226715	0.164774	0.00611372						2.89187e+19	0.780045	0
1	2	0	0	0	0	0		0.0299832	0.0225106	0.155884	0.00398283						2.88585e+19	0.783821	0
1	2	0	0	0	0	0		0.0348246	0.0262345	0.162718	0.00632771						2.87089e+19	0.78443	0
1	2	0	0	0	0	0		0.0292318	0.0222505	0.161516	0.00428305						2.87082e+19	0.786167	0
1	2	0	0	0	0	0		0.029901	0.0230499	0.158343	0.00526617						2.86245e+19	0.788278	0
1	2	0	0	0	0	0		0.0311505	0.0244637	0.156853	0.00398283						2.84922e+19	0.791347	0
1	2	0	0	0	0	0		0.0282706	0.0223861	0.159527	0.00440086						2.84248e+19	0.792723	0
1	2	0	0	0	0	0		0.0265102	0.0210365	0.162407	0.0131054						2.8314e+19	0.79305	0
1	2	0	0	0	0	0		0.0265724	0.0212057	0.172804	0.00415306						2.82548e+19	0.793999	0
1	2	0	0	0	0	0		0.0262878	0.0212139	0.169085	0.0045705						2.81977e+19	0.795812	0
1	2	0	0	0	0	0		0.0260988	0.0215606	0.156951	0.00431792						2.81217e+19	0.799521	1
1	2	0	0	0	0	0		0.0288113	0.0238255	0.162008	0.00634511						2.80215e+19	0.799767	0
1	2	0	0	0	0	0		0.0277712	0.0234503	0.157905	0.0058743						2.78966e+19	0.803033	0
1	2	0	0	0	0	0		0.0273215	0.0237715	0.167751	0.00778566						2.75256e+19	0.807791	0
1	2	0	0	0	0	0		0.0267715	0.0237	0.166014	0.00541176						2.74178e+19	0.810462	0
1	2	0	0	0	0	0		0.025421	0.0228886	0.159515	0.00466468						2.73501e+19	0.812962	0
1	2	0	0	0	0	0		0.0308003	0.0278176	0.160835	0.00614388						2.72344e+19	0.813481	0
1	2	0	0	0	0	0		0.0258727	0.0237325	0.161063	0.00704943						2.71356e+19	0.815813	0
1	2	0	0	0	0	0		0.0281236	0.0259944	0.16748	0.00691168						2.69746e+19	0.817002	0
1	2	0	0	0	0	0		0.0232086	0.0219493	0.172548	0.00727721						2.67583e+19	0.820392	0
1	2	0	0	0	0	0		0.0221906	0.0217915	0.161175	0.00561757						2.65387e+19	0.82561	0
1	2	0	0	0	0	0		0.0229744	0.0227945	0.166745	0.00527419						2.63812e+19	0.827343	0
1	2	0	0	0	0	0		0.0238777	0.0239795	0.162194	0.00592118						2.62883e+19	0.82894	0
1	2	0	0	0	0	0		0.0245262	0.0250256	0.164293	0.00686542						2.60913e+19	0.831284	0
1	2	0	0	0	0	0		0.0223117	0.0229508	0.170743	0.00500435						2.59904e+19	0.832448	0
1	2	0	0	0	0	0		0.0248757	0.0256748	0.165583	0.0116606						2.59041e+19	0.832901	0
1	2	0	0	0	0	0		0.0220603	0.0233024	0.165293	0.00659308						2.57665e+19	0.836079	0
1	2	0	0	0	0	0		0.0222019	0.0237985	0.164145	0.00581986						2.56331e+19	0.837996	0
1	2	0	0	0	0	0		0.0217585	0.0237177	0.171582	0.00662023						2.53764e+19	0.840381	0
1	2	0	0	0	0	0		0.0211897	0.0235405	0.172965	0.00726908						2.51626e+19	0.842913	0
1	2	0	0	0	0	0		0.0204718	0.0232179	0.168219	0.00702018						2.5012e+19	0.845604	0
1	2	0	0	0	0	0		0.0197023	0.0228494	0.170626	0.00661071						2.47632e+19	0.848502	0
1	2	0	0	0	0	0		0.0206544	0.024215	0.172207	0.00477108						2.4635e+19	0.849907	0
1	2	0	0	0	0	0		0.0233666	0.0281909	0.175878	0.00666208						2.42127e+19	0.853535	0
1	2	0	0	0	0	0		0.0200826	0.0248769	0.173507	0.00690257						2.40038e+19	0.856795	0
1	2	0	0	0	0	0		0.0209533	0.0260777	0.175103	0.00835603						2.39001e+19	0.857376	0
1	2	0	0	0	0	0		0.0212475	0.0268287	0.16888	0.00721572						2.38216e+19	0.859059	0
1	2	0	0	0	0	0		0.0194674	0.0246225	0.176493	0.00621121						2.37566e+19	0.859337	0
1	2	0	0	0	0	0		0.0194124	0.0251664	0.173548	0.00667532						2.35128e+19	0.862285	0
1	2	0	0	0	0	0		0.0188672	0.0247009	0.173816	0.00651115						2.34118e+19	0.863446	0
1	2	0	0	0	0	0		0.0178026	0.023738	0.173179	0.00550497						2.32461e+19	0.865581	0
1	2	0	0	0	0	0		0.0189797	0.0256102	0.173728	0.00784899						2.30548e+19	0.866966	0
1	2	0	0	0	0	0		0.0185353	0.0251841	0.171359	0.00916071						2.29975e+19	0.867729	0
1	2	0	0	0	0	0		0.0191565	0.026616	0.175252	0.00622531						2.27215e+19	0.870308	0
1	2	0	0	0	0	0		0.0163298	0.023115	0.170869	0.00536006						2.26261e+19	0.872213	0
1	2	0	0	0	0	0		0.0176592	0.0254135	0.181604	0.00619494						2.22727e+19	0.874234	0
1	2	0	0	0	0	0		0.0168261	0.0246192	0.174127	0.00550497						2.22017e+19	0.876017	0
1	2	0	0	0	0	0		0.0168474	0.0252452	0.175273	0.00761863						2.18881e+19	0.878591	0
1	2	0	0	0	0	0		0.0177393	0.0267165	0.184243	0.00675538						2.17098e+19	0.879152	0
1	2	0	0	0	0	0		0.0159602	0.0246545	0.175225	0.0048092						2.15939e+19	0.88179	0
1	2	0	0	0	0	0		0.0171988	0.0265651	0.189264	0.00762017						2.13571e+19	0.881812	0
1	2	0	0	0	0	0		0.0152363	0.0241713	0.175009	0.00465951						2.13086e+19	0.884522	0
1	2	0	0	0	0	0		0.0175782	0.0281205	0.178191	0.00601018						2.11036e+19	0.885406	0
1	2	0	0	0	0	0		0.0153757	0.0246832	0.180721	0.0065918						2.10743e+19	0.885762	0
1	2	0	0	0	0	0		0.0202953	0.0327965	0.17333	0.0120931						2.09e+19	0.886023	0
1	2	0	0	0	0	0		0.014431	0.0245383	0.1779	0.00500026						2.04904e+19	0.89144	0
1	2	0	0	0	0	0		0.0171346	0.0291941	0.179182	0.00688475						2.03632e+19	0.891647	0
1	2	0	0	0	0	0		0.0138139	0.0242881	0.17698	0.00466682						2.01367e+19	0.894613	0
1	2	0	0	0	0	0		0.0150318	0.0266369	0.177911	0.00713386						1.9975e+19	0.895367	0
1	2	0	0	0	0	0		0.0152406	0.0271511	0.17696	0.00764792						1.99138e+19	0.895846	0
1	2	0	0	0	0	0		0.0151239	0.0269314	0.185905	0.0143804						1.9727e+19	0.895849	0
1	2	0	0	0	0	0		0.0138027	0.0252985	0.176542	0.00813992						1.96222e+19	0.898411	0
1	2	0	0	0	0	0		0.0152438	0.0281511	0.178466	0.00532376						1.95121e+19	0.89917	0
1	2	0	0	0	0	0		0.0130652	0.0244939	0.177901	0.00632467						1.93899e+19	0.900504	0
1	2	0	0	0	0	0		0.0130198	0.0248779	0.184933	0.00495565						1.91055e+19	0.902238	0
1	2	0	0	0	0	0		0.0144469	0.0287567	0.18089	0.00975462						1.85948e+19	0.905777	0
1	2	0	0	0	0	0		0.0151028	0.0302932	0.18615	0.00921208						1.84334e+19	0.906442	0
1	2	0	0	0	0	0		0.0118318	0.0244572	0.178669	0.0068584						1.83017e+19	0.908863	0
1	2	0	0	0	0	0		0.0116263	0.0247221	0.181973	0.00603712						1.79629e+19	0.911256	0
1	2	0	0	0	0	0		0.0145702	0.0310666	0.183011	0.00855848						1.78073e+19	0.911489	0
1	2	0	0	0	0	0		0.0113643	0.0247221	0.181713	0.00554884						1.77261e+19	0.913077	0
1	2	0	0	0	0	0		0.013128	0.0287142	0.187055	0.00932994						1.75073e+19	0.913531	0
1	2	0	0	0	0	0		0.0119507	0.0263243	0.186286	0.00707816						1.74989e+19	0.914084	0
1	2	0	0	0	0	0		0.0151409	0.0336832	0.182789	0.00849743						1.73224e+19	0.91485	0
1	2	0	0	0	0	0		0.0151409	0.0336832	0.182789	0.00849743						1.73224e+19	0.91485	0
1	2	0	0	0	0	0		0.0108925	0.0248388	0.184892	0.00809414						1.71534e+19	0.916756	0
1	2	0	0	0	0	0		0.0111622	0.0262267	0.182996	0.00652341						1.68603e+19	0.919004	0
1	2	0	0	0	0	0		0.0102474	0.0243913	0.181752	0.00623597						1.67644e+19	0.919928	0
1	2	0	0	0	0	0		0.0110378	0.026487	0.18408	0.00627804						1.66261e+19	0.920565	0
1	2	0	0	0	0	0		0.0137887	0.0331016	0.187173	0.00958552						1.64655e+19	0.920606	0
1	2	0	0	0	0	0		0.0105738	0.026114	0.18524	0.0060202						1.6321e+19	0.922645	0
1	2	0	0	0	0	0		0.0102636	0.0260472	0.185634	0.004057						1.60587e+19	0.924565	0
1	2	0	0	0	0	0		0.0112686	0.0289902	0.182953	0.00727786						1.58765e+19	0.925486	0
1	2	0	0	0	0	0		0.00956841	0.0250707	0.185634	0.00333984						1.57519e+19	0.926756	0
1	2	0	0	0	0	0		0.00956402	0.0252953	0.18669	0.00759746						1.55946e+19	0.927395	0
1	2	0	0	0	0	0		0.00986994	0.0261197	0.190894	0.0050562						1.55605e+19	0.927443	0
1	2	0	0	0	0	0		0.00956402	0.0257836	0.186249	0.00746586						1.54023e+19	0.928671	0
1	2	0	0	0	0	0		0.00916722	0.0248342	0.18556	0.00517517						1.53974e+19	0.928982	0
1	2	0	0	0	0	0		0.0111853	0.0305623	0.185755	0.00761939						1.52149e+19	0.929557	0
1	2	0	0	0	0	0		0.00975427	0.0270473	0.184887	0.00831661						1.51113e+19	0.930505	0
1	2	0	0	0	0	0		0.0087116	0.0246816	0.18556	0.00517517						1.4952e+19	0.931874	0
1	2	0	0	0	0	0		0.00957219	0.0275937	0.189234	0.00839081						1.46746e+19	0.932991	0
1	2	0	0	0	0	0		0.0110372	0.0322893	0.187127	0.0084251						1.44997e+19	0.933902	0
1	2	0	0	0	0	0		0.00959653	0.0291514	0.185743	0.00802908						1.41905e+19	0.936175	0
1	2	0	0	0	0	0		0.0121306	0.0370506	0.187998	0.00927269						1.40155e+19	0.936514	0
1	2	0	0	0	0	0		0.00947465	0.0297099	0.185323	0.00843643						1.38821e+19	0.938032	0
1	2	0	0	0	0	0		0.00881876	0.0279062	0.186625	0.0148123						1.3738e+19	0.938577	0
1	2	0	0	0	0	0		0.00961351	0.0306323	0.191667	0.00745163						1.36675e+19	0.93899	0
1	2	0	0	0	0	0		0.00996008	0.0322103	0.187951	0.00951769						1.3529e+19	0.939825	0
1	2	0	0	0	0	0		0.0102125	0.0333	0.18743	0.00975888						1.34438e+19	0.940287	0
1	2	0	0	0	0	0		0.0097104	0.0322587	0.186074	0.00650332						1.33283e+19	0.941307	0
1	2	0	0	0	0	0		0.00947179	0.032124	0.187531	0.00914576						1.31003e+19	0.942455	0
1	2	0	0	0	0	0		0.00947179	0.0321869	0.187531	0.00914576						1.30818e+19	0.942561	0
1	2	0	0	0	0	0		0.00842577	0.0291667	0.189656	0.0103379						1.29135e+19	0.943562	0
1	2	0	0	0	0	0		0.00851886	0.029974	0.1897	0.00584558						1.28015e+19	0.944425	0
1	2	0	0	0	0	0		0.0116916	0.0420173	0.1904	0.00825385						1.24639e+19	0.945527	0
1	2	0	0	0	0	0		0.00822582	0.030147	0.188037	0.00815163						1.24319e+19	0.946516	0
1	2	0	0	0	0	0		0.00921535	0.0346236	0.191824	0.00747368						1.2143e+19	0.947773	0
1	2	0	0	0	0	0		0.00720808	0.0277034	0.187499	0.00726814						1.20556e+19	0.948856	0
1	2	0	0	0	0	0		0.0079781	0.0319354	0.188629	0.00880054						1.16462e+19	0.950806	0
1	2	0	0	0	0	0		0.0101493	0.0408719	0.191683	0.00638495						1.15077e+19	0.951101	0
1	2	0	0	0	0	0		0.00715667	0.0295211	0.188656	0.00747391						1.14297e+19	0.95219	0
1	2	0	0	0	0	0		0.00588733	0.0267222	0.189406	0.00731476						1.06777e+19	0.956356	0
1	2	0	0	0	0	0		0.00843788	0.0384824	0.189573	0.0123693						1.04969e+19	0.956559	0
1	2	0	0	0	0	0		0.00704094	0.0325204	0.189685	0.00946339						1.04718e+19	0.957082	0
1	2	0	0	0	0	0		0.00553015	0.0262132	0.192827	0.00773459						1.03139e+19	0.958145	0
1	2	0	0	0	0	0		0.00698179	0.0334076	0.193803	0.00923518						1.01626e+19	0.958526	0
1	2	0	0	0	0	0		0.00981731	0.0479265	0.191781	0.00764957						9.9228e+18	0.959311	0
1	2	0	0	0	0	0		0.00625476	0.0315761	0.192743	0.00856081						9.79083e+18	0.960601	0
1	2	0	0	0	0	0		0.00958717	0.0488009	0.194074	0.0104957						9.57145e+18	0.960916	0
1	2	0	0	0	0	0		0.00506487	0.0271287	0.19289	0.00827767						9.39767e+18	0.96278	0
1	2	0	0	0	0	0		0.00571966	0.0312926	0.19089	0.00662412						9.2424e+18	0.963523	0
1	2	0	0	0	0	0		0.00624616	0.0347792	0.192841	0.00903519						9.06213e+18	0.964146	0
1	2	0	0	0	0	0		0.00481635	0.0278033	0.191418	0.00668504						8.89227e+18	0.965363	0
1	2	0	0	0	0	0		0.00606032	0.0355833	0.193054	0.0111511						8.67893e+18	0.965935	0
1	2	0	0	0	0	0		0.00641312	0.0382278	0.191512	0.010624						8.5738e+18	0.96642	0
1	2	0	0	0	0	0		0.00563546	0.035092	0.19288	0.00954485						8.30808e+18	0.967816	0
1	2	0	0	0	0	0		0.00706783	0.0443089	0.192762	0.0115367						8.19043e+18	0.968024	0
1	2	0	0	0	0	0		0.00581511	0.0391115	0.194291	0.0152247						7.753e+18	0.970134	0
1	2	0	0	0	0	0		0.00664485	0.0461198	0.194961	0.00980157						7.54857e+18	0.971033	0
1	2	0	0	0	0	0		0.0048223	0.0350673	0.198135	0.00856161						7.3302e+18	0.972318	0
1	2	0	0	0	0	0		0.00413976	0.0338295	0.192961	0.0061564						6.72565e+18	0.975277	0
1	2	0	0	0	0	0		0.00526548	0.0438041	0.193547	0.0111542						6.54498e+18	0.975709	0
1	2	0	0	0	0	0		0.00602915	0.0505722	0.193405	0.0247533						6.39631e+18	0.975902	0
1	2	0	0	0	0	0		0.0041769	0.0372552	0.194367	0.0115244						6.21368e+18	0.977309	0
1	2	0	0	0	0	0		0.00545387	0.0502512	0.193206	0.01392						5.98039e+18	0.978007	0
1	2	0	0	0	0	0		0.00472988	0.0457192	0.196914	0.00917596						5.77703e+18	0.979029	0
1	2	0	0	0	0	0		0.00292971	0.0315028	0.194821	0.00861847						5.36661e+18	0.981103	0
1	2	0	0	0	0	0		0.00477931	0.0521032	0.195001	0.014071						5.19065e+18	0.981357	0
1	2	0	0	0	0	0		0.0044435	0.0503932	0.194204	0.00913693						5.05375e+18	0.98206	0
1	2	0	0	0	0	0		0.00320033	0.0372552	0.194367	0.0115244						4.98932e+18	0.982515	0
1	2	0	0	0	0	0		0.00413213	0.0501038	0.194204	0.00962521						4.77831e+18	0.983198	0
1	2	0	0	0	0	0		0.00455892	0.058151	0.197467	0.0220072						4.49095e+18	0.984027	0
1	2	0	0	0	0	0		0.00408487	0.0533072	0.198934	0.0201414						4.42444e+18	0.984383	0
1	2	0	0	0	0	0		0.00445576	0.0598345	0.200025	0.0377797						4.23134e+18	0.984817	0
1	2	0	0	0	0	0		0.0042224	0.06016	0.19431	0.021291						4.0956e+18	0.985655	0
1	2	0	1	-1	-1	0		0.332853	0.0327261	0.187049	0.0114014		0.589062	0.575122	0.580184		5.353e+19	0.832371	0
1	2	0	1	-1	-1	0		0.331428	0.0331707	0.186868	0.0129591		0.586741	0.573409	0.582542		5.34842e+19	0.837723	0
1	2	0	1	-1	-1	0		0.329459	0.0328725	0.18968	0.0114821		0.580539	0.57611	0.577172		5.3455e+19	0.843322	0
1	2	0	1	-1	-1	0		0.308192	0.0337756	0.191177	0.0116324		0.578339	0.580113	0.570499		5.33729e+19	0.84918	0
1	2	0	1	-1	-1	0		0.313038	0.0368241	0.201537	0.01233		0.581184	0.5548	0.578483		5.32557e+19	0.85192	0
1	2	0	1	-1	-1	0		0.319017	0.0333554	0.202828	0.0166181		0.578531	0.569741	0.580251		5.3119e+19	0.856822	0
1	2	0	1	-1	-1	0		0.317295	0.0338172	0.191226	0.0116237		0.575732	0.584518	0.574369		5.30973e+19	0.860666	0
1	2	0	1	-1	-1	0		0.305715	0.0387165	0.19793	0.0093372		0.567496	0.573197	0.570998		5.29855e+19	0.863059	0
1	2	0	1	-1	-1	0		0.355148	0.0383124	0.19949	0.00980171		0.757488	0.572072	0.567745		5.28685e+19	0.86553	0
1	2	0	1	-1	-1	0		0.326281	0.0360186	0.19163	0.0124281		0.561883	0.614776	0.575968		5.28218e+19	0.8681	0
1	2	0	1	-1	-1	0		0.277715	0.0327194	0.196902	0.0099172		0.583884	0.568297	0.548956		5.2728e+19	0.870866	0
1	2	0	1	-1	-1	0		0.253999	0.0338601	0.197764	0.0112839		0.574062	0.571642	0.566337		5.25901e+19	0.873748	0
1	2	0	1	-1	-1	0		0.291311	0.0385088	0.200136	0.0137522		0.552602	0.437681	0.563077		5.2477e+19	0.874626	0
1	2	0	1	-1	-1	0		0.308375	0.0365585	0.202254	0.0127265		0.560053	0.549905	0.566465		5.23325e+19	0.877432	0
1	2	0	1	-1	-1	0		0.314353	0.0336572	0.19973	0.00931621		0.560716	0.587648	0.574294		5.22349e+19	0.879966	0
1	2	0	1	-1	-1	0		0.231765	0.0343444	0.199598	0.0120511		0.560691	0.559984	0.581966		5.20157e+19	0.883833	0
1	2	0	1	-1	-1	0		0.28721	0.0408731	0.20271	0.0165593		0.551524	0.532936	0.541385		5.18014e+19	0.885503	0
1	2	0	1	-1	-1	0		0.20463	0.0378672	0.194765	0.0126757		0.554131	0.567645	0.57297		5.16379e+19	0.88832	0
1	2	0	1	-1	-1	0		0.327411	0.0327596	0.201654	0.0135643		0.57278	0.563501	0.560881		5.13529e+19	0.892175	0
1	2	0	1	-1	-1	0		0.302572	0.0353446	0.202685	0.0123793		0.569314	0.441017	0.561515		5.04142e+19	0.90238	1
1	2	0	1	-1	-1	0		0.325616	0.0348843	0.202526	0.0121424		0.563322	0.562301	0.790678		5.03429e+19	0.903036	0
1	2	0	1	-1	-1	0		0.17042	0.0417117	0.211509	0.014525		0.553273	0.550634	0.566945		5.01066e+19	0.903941	0
1	2	0	1	-1	-1	0		0.197285	0.0376371	0.207731	0.0205958		0.556078	0.526882	0.564661		4.99821e+19	0.905551	0
1	2	0	1	-1	-1	0		0.230944	0.0342058	0.203852	0.0126262		0.527038	0.555277	0.546501		4.98056e+19	0.908098	0
1	2	0	1	-1	-1	0		0.290615	0.0363354	0.199402	0.0125334		0.565726	0.57262	0.581776		4.95836e+19	0.909907	0
1	2	0	1	-1	-1	0		0.27574	0.0353492	0.200865	0.0112813		0.541111	0.546065	0.55965		4.95464e+19	0.91028	0
1	2	0	1	-1	-1	0		0.254399	0.0360886	0.201923	0.0133317		0.56085	0.565726	0.579277		4.93317e+19	0.911802	0
1	2	0	1	-1	-1	0		0.278594	0.036085	0.200004	0.0120558		0.541933	0.546492	0.6039		4.92853e+19	0.912268	0
1	2	0	1	-1	-1	0		0.209267	0.0397425	0.203607	0.0217634		0.548169	0.787504	0.556916		4.90075e+19	0.913446	0
1	2	0	1	-1	-1	0		0.1589	0.037904	0.204476	0.0147981		0.54925	0.559381	0.564628		4.88988e+19	0.914455	0
1	2	0	1	-1	-1	0		0.25477	0.0375978	0.202153	0.0116149		0.528052	0.632084	0.573561		4.87377e+19	0.916128	0
1	2	0	1	-1	-1	0		0.254281	0.0436773	0.207645	0.0150405		0.554772	0.628651	0.566722		4.83394e+19	0.917975	0
1	2	0	1	-1	-1	0		0.284431	0.0365263	0.199678	0.0121546		0.553045	0.56243	0.619421		4.79966e+19	0.921025	0
1	2	0	1	-1	-1	0		0.199276	0.0359729	0.201477	0.0111025		0.564859	0.61186	0.586472		4.7776e+19	0.922467	0
1	2	0	1	-1	-1	0		0.26726	0.0394522	0.201807	0.0130671		0.550681	0.556264	0.569392		4.7399e+19	0.924311	0
1	2	0	1	-1	-1	0		0.249627	0.0392	0.213411	0.0106323		0.568286	0.563939	0.56743		4.71829e+19	0.925099	0
1	2	0	1	-1	-1	0		0.198212	0.0452896	0.200654	0.011968		0.569816	0.554153	0.55111		4.68854e+19	0.926846	0
1	2	0	1	-1	-1	0		0.242862	0.0376201	0.199938	0.0133604		0.551571	0.556177	0.603685		4.65955e+19	0.928828	0
1	2	0	1	-1	-1	0		0.280215	0.040816	0.198855	0.0104612		0.575492	0.569012	0.571126		4.62203e+19	0.930688	0
1	2	0	1	-1	-1	0		0.221049	0.0391934	0.20648	0.0140841		0.536022	0.536021	0.552477		4.60588e+19	0.931105	0
1	2	0	1	-1	-1	0		0.230598	0.058604	0.202818	0.00955525		0.561081	0.564139	0.562601		4.58345e+19	0.931416	0
1	2	0	1	-1	-1	0		0.20429	0.0362267	0.199331	0.0124378		0.564118	0.554617	0.564152		4.51877e+19	0.9356	0
1	2	0	1	-1	-1	0		0.293608	0.0441023	0.20428	0.0172362		0.577113	0.553606	0.565693		4.49166e+19	0.93599	0
1	2	0	1	-1	-1	0		0.233169	0.0375369	0.198772	0.0115856		0.558135	0.548646	0.56012		4.43125e+19	0.939227	0
1	2	0	1	-1	-1	0		0.807353	0.0377556	0.20014	0.0129244		0.535477	0.439588	0.602717		4.36357e+19	0.940988	0
1	2	0	1	-1	-1	0		0.187103	0.0374637	0.202134	0.0130131		0.527176	0.535153	0.556762		4.34925e+19	0.942198	0
1	2	0	1	-1	-1	0		0.251201	0.0365213	0.207102	0.0140837		0.541966	0.526001	0.570238		4.31011e+19	0.943418	0
1	2	0	1	-1	-1	0		0.195244	0.043449	0.202482	0.0130736		0.493413	0.543807	0.556618		4.26043e+19	0.945094	0
1	2	0	1	-1	-1	0		0.200795	0.0373467	0.206012	0.0138422		0.537609	0.533717	0.553219		4.23262e+19	0.946148	0
1	2	0	1	-1	-1	0		0.303938	0.0379038	0.210932	0.0118956		0.511862	0.595946	0.741232		4.21032e+19	0.946684	0
1	2	0	1	-1	-1	0		0.223247	0.0380136	0.204415	0.0141468		0.5309	0.548249	0.548733		4.17746e+19	0.947967	0
1	2	0	1	-1	-1	0		0.128722	0.035502	0.205384	0.0124095		0.556836	0.566371	0.560659		4.1387e+19	0.949164	0
1	2	0	1	-1	-1	0		0.166278	0.0430226	0.217166	0.0128779		0.544643	0.563121	0.588935		4.11111e+19	0.949428	0
1	2	0	1	-1	-1	0		0.215936	0.0355799	0.19861	0.0103687		0.558324	0.556065	0.563585		4.07106e+19	0.951588	0
1	2	0	1	-1	-1	0		0.229797	0.0479848	0.199915	0.0145448		0.664703	0.553323	0.574605		4.04277e+19	0.95184	0
1	2	0	1	-1	-1	0		0.228432	0.0369818	0.207231	0.0132539		0.544661	0.56143	0.56697		3.99971e+19	0.953238	0
1	2	0	1	-1	-1	0		0.272348	0.037509	0.202082	0.0105005		0.528131	0.556577	0.597137		3.96028e+19	0.954503	0
1	2	0	1	-1	-1	0		0.185375	0.0337767	0.200944	0.0109959		0.556126	0.551772	0.55251		3.9374e+19	0.95528	0
1	2	0	1	-1	-1	0		0.29815	0.0396902	0.203885	0.0156153		0.543552	0.539562	0.557391		3.91025e+19	0.955559	0
1	2	0	1	-1	-1	0		0.199588	0.0394471	0.204796	0.0138972		0.525543	0.551401	0.557274		3.89564e+19	0.956017	0
1	2	0	1	-1	-1	0		0.278306	0.0450867	0.204803	0.0222628		0.553967	0.550481	0.569309		3.87461e+19	0.956144	0
1	2	0	1	-1	-1	0		0.599779	0.0400899	0.211364	0.0141529		0.545993	0.53745	0.558903		3.85225e+19	0.956644	0
1	2	0	1	-1	-1	0		0.26922	0.0414332	0.219224	0.0135211		0.520993	0.552747	0.568179		3.84142e+19	0.956934	0
1	2	0	1	-1	-1	0		0.412194	0.0364836	0.197204	0.0120817		0.546304	0.236183	0.797236		3.81549e+19	0.958199	0
1	2	0	1	-1	-1	0		0.181928	0.0356868	0.205657	0.0111724		0.534248	0.55968	0.5677		3.80548e+19	0.958434	0
1	2	0	1	-1	-1	0		0.216159	0.0391085	0.206937	0.0165822		0.500563	0.564807	0.562845		3.78021e+19	0.958775	0
1	2	0	1	-1	-1	0		0.163641	0.0368098	0.201893	0.0136547		0.53981	0.544827	0.558063		3.75916e+19	0.959529	0
1	2	0	1	-1	-1	0		0.182234	0.0335379	0.202194	0.0110151		0.535766	0.575464	0.575415		3.73521e+19	0.960252	0
1	2	0	1	-1	-1	0		0.315889	0.0462454	0.212667	0.0130367		0.531635	0.532581	0.559272		3.66444e+19	0.961188	0
1	2	0	1	-1	-1	0		0.176028	0.0421197	0.200114	0.0139676		0.535831	0.547318	0.580929		3.62852e+19	0.962371	0
1	2	0	1	-1	-1	0		0.238073	0.0443474	0.20731	0.0157395		0.578516	0.543787	0.56391		3.60937e+19	0.962541	0
1	2	0	1	-1	-1	0		0.122132	0.0346884	0.20034	0.0111864		0.563034	0.551958	0.558124		3.58667e+19	0.963179	0
1	2	0	1	-1	-1	0		0.200294	0.0476977	0.20472	0.015527		0.562475	0.540321	0.555375		3.56342e+19	0.963491	0
1	2	0	1	-1	-1	0		0.154291	0.0416721	0.2053	0.0140978		0.539049	0.555427	0.55741		3.5516e+19	0.963876	0
1	2	0	1	-1	-1	0		0.2194	0.0369177	0.200856	0.0124178		0.537153	0.536388	0.554728		3.48616e+19	0.965498	0
1	2	0	1	-1	-1	0		0.212186	0.0397266	0.204426	0.0117549		0.527211	0.551703	0.598758		3.46139e+19	0.965863	0
1	2	0	1	-1	-1	0		0.144718	0.0534437	0.218371	0.0136124		0.555442	0.515784	0.574626		3.41892e+19	0.965898	0
1	2	0	1	-1	-1	0		0.239089	0.035912	0.198765	0.0110483		0.542425	0.571934	0.574709		3.41422e+19	0.966987	0
1	2	0	1	-1	-1	0		0.181534	0.0351903	0.200442	0.0116831		0.506748	0.55197	0.557878		3.39394e+19	0.967349	0
1	2	0	1	-1	-1	0		0.18223	0.0408883	0.20128	0.0194727		0.580491	0.196676	0.579816		3.3579e+19	0.967688	0
1	2	0	1	-1	-1	0		0.151222	0.037454	0.202592	0.0140628		0.468715	0.606784	0.561057		3.35267e+19	0.967958	0
1	2	0	1	-1	-1	0		0.226456	0.0407778	0.206482	0.0117429		0.52194	0.544526	0.552008		3.31982e+19	0.968475	0
1	2	0	1	-1	-1	0		0.185598	0.038237	0.198942	0.0108936		0.523025	0.563293	0.573522		3.29941e+19	0.969058	0
1	2	0	1	-1	-1	0		0.181537	0.0396619	0.201654	0.0101944		0.491217	0.548237	0.549129		3.27152e+19	0.969485	0
1	2	0	1	-1	-1	0		0.174693	0.0468927	0.207272	0.019056		0.54494	0.549847	0.559047		3.22615e+19	0.969836	0
1	2	0	1	-1	-1	0		0.145024	0.0365811	0.205961	0.0143258		0.533531	0.560368	0.569129		3.20555e+19	0.970521	0
1	2	0	1	-1	-1	0		0.193122	0.0375909	0.203193	0.0125099		0.560529	0.530765	0.557696		3.1619e+19	0.971342	0
1	2	0	1	-1	-1	0		0.162555	0.0410097	0.200096	0.00986735		0.479319	0.525312	0.559208		3.13934e+19	0.97173	0
1	2	0	1	-1	-1	0		0.154425	0.0396618	0.203045	0.0128679		0.530988	0.341763	0.548437		3.1029e+19	0.97224	0
1	2	0	1	-1	-1	0		0.202745	0.0342622	0.199697	0.0117874		0.57175	0.546145	0.560728		3.0675e+19	0.973013	0
1	2	0	1	-1	-1	0		0.170088	0.0378629	0.205762	0.0126868		0.532565	0.538871	0.560671		3.02296e+19	0.973523	0
1	2	0	1	-1	-1	0		0.167302	0.042226	0.205507	0.013304		0.539123	0.546016	0.560362		3.00094e+19	0.973771	0
1	2	0	1	-1	-1	0		0.217553	0.0478995	0.20337	0.0133458		0.58903	0.430894	0.576978		2.96496e+19	0.974265	0
1	2	0	1	-1	-1	0		0.191433	0.0466929	0.207208	0.0129619		0.542833	0.541019	0.562135		2.91629e+19	0.974959	0
1	2	0	1	-1	-1	0		0.153243	0.0392608	0.208477	0.0130005		0.440095	0.572056	0.569528		2.86506e+19	0.975809	0
1	2	0	1	-1	-1	0		0.205253	0.045977	0.200476	0.0242703		0.563508	0.549114	0.559289		2.83922e+19	0.976025	0
1	2	0	1	-1	-1	0		0.282884	0.0472187	0.202012	0.0130955		0.571716	0.536399	0.577309		2.82895e+19	0.976307	0
1	2	0	1	-1	-1	0		0.291121	0.037985	0.199888	0.0127413		0.469162	0.529737	0.535052		2.80861e+19	0.976771	0
1	2	0	1	-1	-1	0		0.21296	0.056239	0.213944	0.014286		0.547328	0.538957	0.567712		2.76561e+19	0.976849	0
1	2	0	1	-1	-1	0		0.180334	0.036363	0.199023	0.0115231		0.541611	0.537704	0.559756		2.71399e+19	0.978129	0
1	2	0	1	-1	-1	0		0.227893	0.0391549	0.200573	0.0121699		0.520168	0.529802	0.544341		2.68272e+19	0.978474	0
1	2	0	1	-1	-1	0		0.162352	0.0430414	0.217631	0.0140699		0.559384	0.537615	0.564581		2.65084e+19	0.978556	0
1	2	0	1	-1	-1	0		0.149756	0.0407227	0.202532	0.0134839		0.547339	0.533131	0.558182		2.61143e+19	0.979317	0
1	2	0	1	-1	-1	0		0.143853	0.0545434	0.207354	0.0110731		0.522912	0.553488	0.548842		2.58055e+19	0.979439	0
1	2	0	1	-1	-1	0		0.203403	0.0392944	0.203214	0.0121594		0.518557	0.531122	0.564549		2.5638e+19	0.979968	0
1	2	0	1	-1	-1	0		0.223168	0.0403666	0.202653	0.0135006		0.541616	0.16679	0.555374		2.53846e+19	0.980246	0
1	2	0	1	-1	-1	0		0.187576	0.0372904	0.208329	0.0151809		0.53227	0.513727	0.566211		2.52317e+19	0.980393	0
1	2	0	1	-1	-1	0		0.190781	0.0337805	0.198016	0.011004		0.548543	0.027793	0.549573		2.47809e+19	0.981069	0
1	2	0	1	-1	-1	0		0.127905	0.0371191	0.20323	0.0139004		0.531981	0.533457	0.577955		2.46718e+19	0.981137	0
1	2	0	1	-1	-1	0		0.253014	0.0598129	0.20301	0.0129769		0.440895	0.516838	0.542385		2.43199e+19	0.981298	0
1	2	0	1	-1	-1	0		0.131997	0.039821	0.199857	0.0128227		0.518668	0.531565	0.552714		2.39092e+19	0.982053	0
1	2	0	1	-1	-1	0		0.163856	0.0466294	0.200837	0.0185018		0.545641	0.540088	0.559338		2.36415e+19	0.982209	0
1	2	0	1	-1	-1	0		0.13625	0.039703	0.202718	0.0103337		0.50942	0.528783	0.553873		2.34485e+19	0.982587	0
1	2	0	1	-1	-1	0		0.133836	0.0397998	0.202223	0.0194591		0.550883	0.587908	0.551055		2.32054e+19	0.982761	0
1	2	0	1	-1	-1	0		0.149633	0.0476373	0.206315	0.0158882		0.549622	0.555862	0.564014		2.25978e+19	0.983342	0
1	2	0	1	-1	-1	0		0.131397	0.0462643	0.203579	0.0134225		0.550166	0.541907	0.569398		2.18906e+19	0.984176	0
1	2	0	1	-1	-1	0		0.137194	0.0420282	0.203117	0.0135477		0.53926	0.508197	0.541037		2.15625e+19	0.984589	0
1	2	0	1	-1	-1	0		0.155687	0.0474341	0.208248	0.0132397		0.555296	0.518262	0.568939		2.13042e+19	0.984757	0
1	2	0	1	-1	-1	0		0.143402	0.0364063	0.201103	0.0120036		0.506103	0.545039	0.556021		2.11639e+19	0.985114	0
1	2	0	1	-1	-1	0		0.157605	0.040924	0.210727	0.00955268		0.510982	0.511892	0.555363		2.08849e+19	0.985282	0
1	2	0	1	-1	-1	0		0.131117	0.0450152	0.202083	0.01318		0.546547	0.53707	0.552717		2.05873e+19	0.985575	0
1	2	0	1	-1	-1	0		0.164626	0.055845	0.206093	0.0122124		0.544263	0.522971	0.556557		2.04039e+19	0.985628	0
1	2	0	1	-1	-1	0		0.129926	0.0368222	0.205708	0.0137676		0.539272	0.553541	0.557959		2.00625e+19	0.986159	0
1	2	0	1	-1	-1	0		0.151598	0.0510192	0.213927	0.0140086		0.536165	0.536984	0.560147		1.97469e+19	0.986247	0
1	2	0	1	-1	-1	0		0.125412	0.0546166	0.20763	0.0249069		0.553885	0.518076	0.579759		1.94433e+19	0.986444	0
1	2	0	1	-1	-1	0		0.114755	0.0413289	0.210263	0.0141369		0.541147	0.536194	0.549446		1.85395e+19	0.987446	0
1	2	0	1	-1	-1	0		0.116645	0.0497769	0.200378	0.0096896		0.544917	0.50174	0.553969		1.82956e+19	0.987712	0
1	2	0	1	-1	-1	0		0.115831	0.043204	0.20752	0.0194292		0.548529	0.534532	0.558701		1.79956e+19	0.987926	0
1	2	0	1	-1	-1	0		0.109467	0.043891	0.205121	0.0152436		0.524282	0.530536	0.554313		1.77516e+19	0.988158	0
1	2	0	1	-1	-1	0		0.160832	0.0848378	0.212509	0.013552		0.782148	0.538722	0.558053		1.74207e+19	0.988169	0
1	2	0	1	-1	-1	0		0.118049	0.0411494	0.202307	0.0126557		0.543673	0.031679	0.538755		1.71396e+19	0.988852	0
1	2	0	1	-1	-1	0		0.117478	0.0422573	0.20324	0.012898		0.674353	0.0354924	0.541962		1.69903e+19	0.988969	0
1	2	0	1	-1	-1	0		0.115285	0.0481879	0.206974	0.017866		0.527128	0.537543	0.548639		1.6417e+19	0.989324	0
1	2	0	1	-1	-1	0		0.108087	0.0400401	0.21134	0.0139767		0.553984	0.427226	0.54654		1.58296e+19	0.989879	0
1	2	0	1	-1	-1	0		0.0997785	0.0400899	0.211364	0.0141529		0.545993	0.53745	0.558903		1.56443e+19	0.990003	0
1	2	0	1	-1	-1	0		0.115412	0.0492623	0.214801	0.0295003		0.327821	0.52995	0.544989		1.51451e+19	0.990284	0
1	2	0	1	-1	-1	0		0.119307	0.0616459	0.219263	0.0171842		0.515236	0.549937	0.554757		1.49026e+19	0.990457	0
1	2	0	1	-1	-1	0		0.108019	0.0372582	0.207543	0.0160052		0.541698	0.542792	0.557305		1.46939e+19	0.990872	0
1	2	0	1	-1	-1	0		0.104401	0.0404185	0.204051	0.012919		0.540751	0.0332756	0.546471		1.43281e+19	0.991173	0
1	2	0	1	-1	-1	0		0.106595	0.0484714	0.220547	0.0211327		0.566547	0.528788	0.570462		1.40458e+19	0.991195	0
1	2	0	1	-1	-1	0		0.105974	0.067167	0.210429	0.0170682		0.546983	0.539456	0.558743		1.3815e+19	0.991318	0
1	2	0	1	-1	-1	0		0.105206	0.0612507	0.22354	0.0323734		0.562282	0.482183	0.564728		1.35134e+19	0.991446	0
1	2	0	1	-1	-1	0		0.102991	0.0513058	0.212192	0.0194334		0.551337	0.53754	0.553088		1.27046e+19	0.992292	0
1	2	0	1	-1	-1	0		0.0919064	0.0372874	0.209196	0.0148131		0.542474	0.5401	0.544159		1.249e+19	0.992572	0
1	2	0	1	-1	-1	0		0.095454	0.0799271	0.207373	0.0151441		0.547688	0.539334	0.559984		1.21263e+19	0.992579	0
1	2	0	1	-1	-1	0		0.0931253	0.0427107	0.204526	0.0199691		0.535341	0.495385	0.563018		1.19403e+19	0.99295	0
1	2	0	1	-1	-1	0		0.105567	0.0664015	0.209425	0.0126494		0.560368	0.541126	0.552742		1.15307e+19	0.993141	0
1	2	0	1	-1	-1	0		0.0931735	0.0474205	0.212172	0.0126432		0.536835	0.528273	0.55379		1.13946e+19	0.993325	0
1	2	0	1	-1	-1	0		0.0918846	0.0362573	0.209197	0.0164892		0.540825	0.597623	0.547535		1.11719e+19	0.993549	0
1	2	0	1	-1	-1	0		0.097321	0.0583751	0.20726	0.0145108		0.556558	0.518339	0.550096		1.10159e+19	0.993557	0
1	2	0	1	-1	-1	0		0.0940414	0.048832	0.207748	0.0186028		0.544446	0.537254	0.548325		1.07131e+19	0.993806	0
1	2	0	1	-1	-1	0		0.0868417	0.0469961	0.20762	0.0144718		0.545039	0.53899	0.560599		1.04713e+19	0.993998	0
1	2	0	1	-1	-1	0		0.0841867	0.0418131	0.209862	0.0131237		0.540078	0.53736	0.557244		1.00061e+19	0.994345	0
1	2	0	1	-1	-1	0		0.0748916	0.053221	0.209802	0.0157653		0.214102	0.524483	0.556613		9.74056e+18	0.994453	0
1	2	0	1	-1	-1	0		0.0877495	0.0507483	0.231908	0.0118078		0.495258	0.61811	0.556472		9.43024e+18	0.994624	0
1	2	0	1	-1	-1	0		0.0883076	0.0541888	0.213551	0.0126432		0.538351	0.526279	0.55224		9.33471e+18	0.99474	0
1	2	0	1	-1	-1	0		0.0831718	0.0437077	0.235679	0.014315		0.538754	0.531942	0.552707		9.01579e+18	0.994913	0
1	2	0	1	-1	-1	0		0.0790977	0.043458	0.207641	0.0126165		0.534388	0.532754	0.560226		8.79801e+18	0.995163	0
1	2	0	1	-1	-1	0		0.0820343	0.0470534	0.239019	0.0149409		0.547946	0.524438	0.551168		8.43444e+18	0.995277	0
1	2	0	1	-1	-1	0		0.0824261	0.0533726	0.226555	0.0137045		0.507181	0.529464	0.548364		8.12352e+18	0.995504	0
1	2	0	1	-1	-1	0		0.0800776	0.0437715	0.240033	0.0141064		0.541738	0.531566	0.548628		7.97695e+18	0.995591	0
1	2	0	1	-1	-1	0		0.0864035	0.0637573	0.214079	0.0150214		0.556536	0.515552	0.559109		7.75754e+18	0.99574	0
1	2	0	1	-1	-1	0		0.0831886	0.0669723	0.209749	0.0137824		0.55571	0.522008	0.56537		7.50527e+18	0.995907	0
1	2	0	1	-1	-1	0		0.0824846	0.0624837	0.213492	0.0133202		0.533925	0.522312	0.557293		7.28895e+18	0.996051	0
1	2	0	1	-1	-1	0		0.0854954	0.0811548	0.212429	0.0110108		0.486433	0.637341	0.559958		7.01069e+18	0.996177	0
1	2	0	1	-1	-1	0		0.092288	0.101644	0.208784	0.0101335		0.500639	0.505312	0.549676		6.58998e+18	0.996395	0
1	2	0	1	-1	-1	0		0.0821192	0.0797793	0.214704	0.0164758		0.556478	0.509042	0.563329		6.19404e+18	0.996673	0
1	2	0	1	-1	-1	0		0.0746568	0.0663333	0.234958	0.0122702		0.552133	0.561374	0.541589		6.03015e+18	0.996772	0
1	2	0	1	-1	-1	0		0.0767139	0.0703315	0.22945	0.0206685		0.562558	0.503126	0.565901		5.81843e+18	0.996885	0
1	2	0	1	-1	-1	0		0.0724006	0.0669597	0.214951	0.0158088		0.0580231	0.535183	0.558436		5.65373e+18	0.997035	0
1	2	0	1	-1	-1	0		0.0777251	0.0947077	0.259984	0.0136891		0.771882	0.988385	0.796043		5.18149e+18	0.997171	0
1	2	0	1	-1	-1	0		0.0763104	0.101728	0.231464	0.0134375		0.51093	0.518124	0.559134		4.98446e+18	0.997331	0
1	2	0	1	-1	-1	0		0.0673315	0.073954	0.231385	0.0143113		0.558547	0.589104	0.574798		4.68174e+18	0.997564	0
1	2	0	1	-1	-1	0		0.0680015	0.0725868	0.229769	0.0194704		0.560389	0.566425	0.568996		4.63326e+18	0.997589	0
1	2	0	1	-1	-1	0		0.0612598	0.0650773	0.235156	0.0111527		0.485034	0.641251	0.576518		4.21416e+18	0.997848	0
1	2	0	1	-1	0	0		0.352817	0.0383246	0.200046	0.0110627		0.678517	0.994492			5.31796e+19	0.838142	0
1	2	0	1	-1	0	0		0.363974	0.0396393	0.201805	0.0122719		0.20338	0.573055			5.305e+19	0.846885	0
1	2	0	1	-1	0	0		0.32984	0.0394252	0.201487	0.0115988		0.200478	0.527448			5.30234e+19	0.849693	0
1	2	0	1	-1	0	0		0.328464	0.0392466	0.201397	0.0125319		0.187354	0.566026			5.29664e+19	0.852636	0
1	2	0	1	-1	0	0		0.348586	0.044183	0.201696	0.0107842		0.407003	0.862986			5.28626e+19	0.856536	0
1	2	0	1	-1	0	0		0.329152	0.0435875	0.20221	0.0122969		0.361707	0.944678			5.28235e+19	0.858044	0
1	2	0	1	-1	0	0		0.274543	0.0393979	0.201266	0.0135583		0.211757	0.606419			5.2667e+19	0.86418	0
1	2	0	1	-1	0	0		0.29806	0.0433652	0.203385	0.0136325		0.232468	0.60111			5.25722e+19	0.865623	0
1	2	0	1	-1	0	0		0.261757	0.0399731	0.202764	0.0111964		0.279675	0.58412			5.24738e+19	0.869309	0
1	2	0	1	-1	0	0		0.266821	0.0421409	0.201491	0.0111471		0.256571	0.683573			5.23534e+19	0.872078	0
1	2	0	1	-1	0	0		0.258996	0.0420426	0.198855	0.0104313		0.233291	0.428805			5.22793e+19	0.873836	0
1	2	0	1	-1	0	0		0.227517	0.0394306	0.201181	0.0134238		0.239962	0.569886			5.21212e+19	0.876994	0
1	2	0	1	-1	0	0		0.232653	0.0411955	0.198935	0.00981368		0.221967	0.522232			5.18982e+19	0.881293	0
1	2	0	1	-1	0	0		0.213775	0.0395199	0.201095	0.0107204		0.217948	0.566506			5.17082e+19	0.884278	0
1	2	0	1	-1	0	0		0.290262	0.0553937	0.203472	0.0123433		0.278815	0.56053			5.1398e+19	0.886653	0
1	2	0	1	-1	0	0		0.215525	0.0443583	0.199242	0.009594		0.223484	0.533647			5.12021e+19	0.890991	0
1	2	0	1	-1	0	0		0.21568	0.0470495	0.200703	0.0091383		0.258225	0.782261			5.10775e+19	0.892264	0
1	2	0	1	-1	0	0		0.233817	0.0498907	0.20316	0.0120049		0.285718	0.575598			5.09483e+19	0.893104	0
1	2	0	1	-1	0	0		0.187088	0.0417516	0.201941	0.0110003		0.566556	0.584816			5.08567e+19	0.895065	0
1	2	0	1	-1	0	0		0.235874	0.0533546	0.203181	0.020035		0.224187	0.573821			5.06454e+19	0.895656	0
1	2	0	1	-1	0	0		0.180868	0.0448368	0.205217	0.0149377		0.219686	0.463182			5.04234e+19	0.898737	0
1	2	0	1	-1	0	0		0.155479	0.0396773	0.201159	0.00992347		0.264917	0.610546			5.02976e+19	0.90108	1
1	2	0	1	-1	0	0		0.200845	0.0511861	0.20412	0.00932196		0.234595	0.620163			5.00515e+19	0.902396	0
1	2	0	1	-1	0	0		0.148967	0.0422302	0.200202	0.0108439		0.255076	0.572946			4.95883e+19	0.907206	0
1	2	0	1	-1	0	0		0.193349	0.0520614	0.200071	0.00844904		0.249282	0.187921			4.92262e+19	0.90892	0
1	2	0	1	-1	0	0		0.172237	0.0521973	0.197354	0.0118216		0.302938	0.480922			4.89712e+19	0.911506	0
1	2	0	1	-1	0	0		0.153134	0.0503285	0.203459	0.0151709		0.551701	0.527248			4.87018e+19	0.91293	0
1	2	0	1	-1	0	0		0.139171	0.0443456	0.201468	0.0100938		0.289665	0.569799			4.86481e+19	0.914126	0
1	2	0	1	-1	0	0		0.159347	0.0525419	0.199448	0.00943151		0.239476	0.584341			4.84081e+19	0.915404	0
1	2	0	1	-1	0	0		0.16647	0.0560567	0.201209	0.0153815		0.254539	0.570617			4.81714e+19	0.916475	0
1	2	0	1	-1	0	0		0.13332	0.0468127	0.197784	0.00999147		0.27254	0.558874			4.80375e+19	0.918141	0
1	2	0	1	-1	0	0		0.136861	0.0486073	0.205127	0.0108674		0.23224	0.564261			4.79178e+19	0.918358	0
1	2	0	1	-1	0	0		0.182828	0.0657042	0.209224	0.0133345		0.257652	0.551638			4.76967e+19	0.918536	0
1	2	0	1	-1	0	0		0.150459	0.0545819	0.203289	0.00947819		0.226667	0.541168			4.76139e+19	0.920058	0
1	2	0	1	-1	0	0		0.122946	0.0416751	0.201546	0.0147592		0.22965	0.55472			4.73595e+19	0.920861	0
1	2	0	1	-1	0	0		0.128504	0.0504417	0.195226	0.00839103		0.259344	0.550627			4.71173e+19	0.923467	0
1	2	0	1	-1	0	0		0.126027	0.0504977	0.193121	0.00724257		0.290953	0.592606			4.68728e+19	0.924879	0
1	2	0	1	-1	0	0		0.128829	0.0524287	0.203649	0.0123552		0.334429	0.607797			4.6578e+19	0.925875	0
1	2	0	1	-1	0	0		0.130706	0.054519	0.19754	0.00897188		0.250067	0.456541			4.6518e+19	0.926288	0
1	2	0	1	-1	0	0		0.142356	0.062334	0.200998	0.0104704		0.227711	0.534315			4.62156e+19	0.92728	0
1	2	0	1	-1	0	0		0.125768	0.0546071	0.192996	0.00497656		0.295671	0.601731			4.57478e+19	0.930356	0
1	2	0	1	-1	0	0		0.130979	0.0612154	0.197008	0.00755457		0.285482	0.583029			4.55217e+19	0.930896	0
1	2	0	1	-1	0	0		0.126341	0.0608838	0.203304	0.0147049		0.300224	0.585877			4.54095e+19	0.930924	0
1	2	0	1	-1	0	0		0.123378	0.055424	0.202308	0.0113251		0.241384	0.586528			4.52222e+19	0.931449	0
1	2	0	1	-1	0	0		0.133686	0.0680555	0.206133	0.00998222		0.294972	0.603951			4.50418e+19	0.932246	0
1	2	0	1	-1	0	0		0.123342	0.0620991	0.204669	0.010015		0.284718	0.543736			4.42773e+19	0.935238	0
1	2	0	1	-1	0	0		0.118701	0.0510498	0.202951	0.0119982		0.385451	0.564348			4.37526e+19	0.937043	0
1	2	0	1	-1	0	0		0.129173	0.0767859	0.218547	0.0192703		0.221408	0.547993			4.34843e+19	0.937581	0
1	2	0	1	-1	0	0		0.119095	0.0514648	0.196806	0.00740912		0.289536	0.567671			4.32921e+19	0.939355	0
1	2	0	1	-1	0	0		0.119035	0.0541886	0.195521	0.00700026		0.28578	0.578589			4.29797e+19	0.940402	0
1	2	0	1	-1	0	0		0.116293	0.0509413	0.195266	0.00727538		0.263833	0.551299			4.22718e+19	0.942733	0
1	2	0	1	-1	0	0		0.117467	0.0592043	0.205413	0.0144091		0.329276	0.615234			4.20063e+19	0.942865	0
1	2	0	1	-1	0	0		0.116027	0.0521413	0.195491	0.00746792		0.247266	0.0636291			4.18594e+19	0.944793	0
1	2	0	1	-1	0	0		0.116585	0.0578414	0.20408	0.00680239		0.318696	0.55551			4.14442e+19	0.945064	0
1	2	0	1	-1	0	0		0.115355	0.0536748	0.201292	0.0110844		0.458821	0.0367291			4.13036e+19	0.946191	0
1	2	0	1	-1	0	0		0.11038	0.0444909	0.201903	0.00903743		0.348965	0.542718			4.10072e+19	0.946495	0
1	2	0	1	-1	0	0		0.111314	0.0463569	0.196235	0.00803096		0.298568	0.531689			4.07452e+19	0.947614	0
1	2	0	1	-1	0	0		0.110941	0.0471829	0.195472	0.0087999		0.311582	0.549125			4.04682e+19	0.94844	0
1	2	0	1	-1	0	0		0.112327	0.055069	0.195544	0.00775805		0.287134	0.0567209			4.02846e+19	0.94922	0
1	2	0	1	-1	0	0		0.112327	0.055069	0.195544	0.00775805		0.287134	0.0567209			4.00198e+19	0.950084	0
1	2	0	1	-1	0	0		0.112327	0.055069	0.195544	0.00775805		0.287134	0.0567209			3.97536e+19	0.950932	0
1	2	0	1	-1	0	0		0.115646	0.0665938	0.201899	0.0108799		0.317226	0.572874			3.94396e+19	0.950955	0
1	2	0	1	-1	0	0		0.111741	0.0561793	0.207525	0.011178		0.308939	0.450538			3.91839e+19	0.951636	0
1	2	0	1	-1	0	0		0.109763	0.0515297	0.196851	0.00753579		0.275959	0.562386			3.89629e+19	0.952693	0
1	2	0	1	-1	0	0		0.109649	0.0538446	0.204517	0.0121369		0.251686	0.613194			3.86959e+19	0.95301	0
1	2	0	1	-1	0	0		0.109399	0.0550608	0.202984	0.0122422		0.235611	0.620689			3.84222e+19	0.953739	0
1	2	0	1	-1	0	0		0.11094	0.0601442	0.196032	0.00894644		0.243586	0.549629			3.82578e+19	0.954348	0
1	2	0	1	-1	0	0		0.107132	0.0478901	0.19406	0.00564168		0.290965	0.561832			3.79307e+19	0.955686	0
1	2	0	1	-1	0	0		0.107132	0.0478901	0.19406	0.00564168		0.290965	0.561832			3.79307e+19	0.955686	0
1	2	0	1	-1	0	0		0.106511	0.0509445	0.19822	0.00958468		0.275923	0.473806			3.7634e+19	0.956085	0
1	2	0	1	-1	0	0		0.104702	0.0478239	0.197889	0.01		0.303401	0.558679			3.73547e+19	0.956843	0
1	2	0	1	-1	0	0		0.112706	0.072454	0.19891	0.00763753		0.254293	0.601691			3.70414e+19	0.957175	0
1	2	0	1	-1	0	0		0.106603	0.0519632	0.197707	0.00813808		0.249246	0.0258411			3.69498e+19	0.958341	0
1	2	0	1	-1	0	0		0.103673	0.0490373	0.201093	0.0108983		0.295519	0.223203			3.66317e+19	0.958484	0
1	2	0	1	-1	0	0		0.104263	0.0510284	0.201318	0.0108273		0.243172	0.562012			3.63454e+19	0.959157	0
1	2	0	1	-1	0	0		0.103886	0.0522193	0.197271	0.00912965		0.288463	0.171062			3.59975e+19	0.96008	0
1	2	0	1	-1	0	0		0.102783	0.051125	0.195404	0.00832416		0.239852	0.558664			3.5483e+19	0.961329	0
1	2	0	1	-1	0	0		0.104605	0.0591064	0.218921	0.0122839		0.324407	0.519547			3.50731e+19	0.961486	0
1	2	0	1	-1	0	0		0.101576	0.0512358	0.198075	0.00854645		0.249333	0.250877			3.47459e+19	0.96291	0
1	2	0	1	-1	0	0		0.0996637	0.0503088	0.199901	0.0096044		0.248952	0.582927			3.40652e+19	0.964289	0
1	2	0	1	-1	0	0		0.100869	0.0542088	0.202569	0.0113626		0.247654	0.559189			3.38164e+19	0.964669	0
1	2	0	1	-1	0	0		0.0987689	0.052228	0.199812	0.00566098		0.590082	0.545327			3.3586e+19	0.965289	0
1	2	0	1	-1	0	0		0.0996536	0.0537949	0.198907	0.00813355		0.587746	0.59662			3.33478e+19	0.965783	0
1	2	0	1	-1	0	0		0.0992643	0.0552644	0.203647	0.0120005		0.243575	0.544455			3.30553e+19	0.966111	0
1	2	0	1	-1	0	0		0.096748	0.0516116	0.212426	0.0156983		0.254978	0.517059			3.23664e+19	0.967286	0
1	2	0	1	-1	0	0		0.100383	0.0644327	0.20289	0.01661		0.255774	0.592933			3.20566e+19	0.967808	0
1	2	0	1	-1	0	0		0.0953101	0.0498082	0.200717	0.00956694		0.437908	0.617564			3.1935e+19	0.968494	0
1	2	0	1	-1	0	0		0.0961708	0.0514943	0.198725	0.00968659		0.249938	0.416023			3.175e+19	0.968862	0
1	2	0	1	-1	0	0		0.0948072	0.0517389	0.200806	0.0107012		0.263732	0.475678			3.13111e+19	0.969567	0
1	2	0	1	-1	0	0		0.0965923	0.0567911	0.201315	0.0119947		0.292371	0.496775			3.12521e+19	0.969568	0
1	2	0	1	-1	0	0		0.0984281	0.0653209	0.204979	0.0117238		0.237253	0.634473			3.09574e+19	0.969848	0
1	2	0	1	-1	0	0		0.0943967	0.0544676	0.199207	0.0119115		0.321576	0.570833			3.06281e+19	0.970747	0
1	2	0	1	-1	0	0		0.0911213	0.0466268	0.1993	0.0090187		0.314559	0.542999			3.02935e+19	0.971508	0
1	2	0	1	-1	0	0		0.0910687	0.0474628	0.20158	0.00798826		0.3246	0.753903			2.99884e+19	0.972002	0
1	2	0	1	-1	0	0		0.0931435	0.0541189	0.201178	0.0108496		0.252866	0.525396			2.97876e+19	0.972195	0
1	2	0	1	-1	0	0		0.0911705	0.0513151	0.200305	0.0137278		0.25274	0.521504			2.93477e+19	0.972934	0
1	2	0	1	-1	0	0		0.0946496	0.0637004	0.203246	0.00941163		0.247307	0.593064			2.91186e+19	0.973106	0
1	2	0	1	-1	0	0		0.0896358	0.0538467	0.20228	0.0121407		0.314402	0.536332			2.81388e+19	0.974817	0
1	2	0	1	-1	0	0		0.0904377	0.0560854	0.203987	0.0111649		0.237531	0.691359			2.79709e+19	0.97504	0
1	2	0	1	-1	0	0		0.0884137	0.0507828	0.196788	0.00835576		0.244178	0.567633			2.7648e+19	0.975771	0
1	2	0	1	-1	0	0		0.0922232	0.0651816	0.198052	0.0070056		0.222095	0.534646			2.7351e+19	0.975973	0
1	2	0	1	-1	0	0		0.0899962	0.0603573	0.207723	0.0147214		0.237022	0.554713			2.70963e+19	0.976191	0
1	2	0	1	-1	0	0		0.0871373	0.0545249	0.197416	0.00866344		0.678738	0.599045			2.67268e+19	0.977053	0
1	2	0	1	-1	0	0		0.0891649	0.0617124	0.203437	0.0166695		0.259022	0.599011			2.63211e+19	0.97735	0
1	2	0	1	-1	0	0		0.0862081	0.0526002	0.203666	0.0100087		0.268028	0.0573678			2.61909e+19	0.977747	0
1	2	0	1	-1	0	0		0.0862435	0.0552538	0.203018	0.0114754		0.244283	0.551614			2.59353e+19	0.978059	0
1	2	0	1	-1	0	0		0.0847318	0.0526764	0.198028	0.00979261		0.241207	0.604194			2.55248e+19	0.978753	0
1	2	0	1	-1	0	0		0.0843527	0.0535707	0.196559	0.00962222		0.26977	0.328928			2.51674e+19	0.979246	0
1	2	0	1	-1	0	0		0.0823343	0.051786	0.197908	0.00870002		0.255102	0.586703			2.43778e+19	0.980314	0
1	2	0	1	-1	0	0		0.0823343	0.051786	0.197908	0.00870002		0.255102	0.586703			2.41639e+19	0.980603	0
1	2	0	1	-1	0	0		0.082706	0.0556822	0.205371	0.00969796		0.237312	0.57253			2.38507e+19	0.980847	0
1	2	0	1	-1	0	0		0.0812026	0.0524125	0.199429	0.008665		0.243919	0.760528			2.36532e+19	0.981219	0
1	2	0	1	-1	0	0		0.0824228	0.0578062	0.200295	0.0130485		0.295162	0.347434			2.34677e+19	0.981327	0
1	2	0	1	-1	0	0		0.0817387	0.0574791	0.2004	0.00892857		0.275622	0.559827			2.31005e+19	0.981835	0
1	2	0	1	-1	0	0		0.0825145	0.0617155	0.201506	0.0111157		0.295448	0.497596			2.29737e+19	0.9819	0
1	2	0	1	-1	0	0		0.0760466	0.0428782	0.202872	0.0132222		0.496257	0.693873			2.26486e+19	0.982477	0
1	2	0	1	-1	0	0		0.0802361	0.056473	0.202482	0.0110515		0.289891	0.555523			2.24111e+19	0.982646	0
1	2	0	1	-1	0	0		0.0780885	0.0522228	0.202302	0.0115771		0.248227	0.566102			2.19749e+19	0.983207	0
1	2	0	1	-1	0	0		0.0751666	0.0460755	0.207093	0.0107707		0.235914	0.492569			2.16646e+19	0.983579	0
1	2	0	1	-1	0	0		0.0771048	0.0508205	0.198018	0.00901913		0.25264	0.607458			2.15127e+19	0.983834	0
1	2	0	1	-1	0	0		0.0805544	0.0669726	0.209285	0.0131635		0.307719	0.567232			2.1157e+19	0.983904	0
1	2	0	1	-1	0	0		0.0792387	0.063049	0.203296	0.0147266		0.271445	0.498829			2.09832e+19	0.984192	0
1	2	0	1	-1	0	0		0.0785558	0.0601488	0.212348	0.0218881		0.214609	0.513713			2.07573e+19	0.984328	0
1	2	0	1	-1	0	0		0.0766303	0.0565665	0.205737	0.0123443		0.247657	0.465165			2.04253e+19	0.984889	0
1	2	0	1	-1	0	0		0.0750661	0.0506483	0.198539	0.00902025		0.252251	0.642113			2.03827e+19	0.985099	0
1	2	0	1	-1	0	0		0.075852	0.0568344	0.200761	0.0122358		0.283885	0.502107			2.00319e+19	0.985365	0
1	2	0	1	-1	0	0		0.0722818	0.0458439	0.204662	0.0125501		0.24554	0.545469			1.97947e+19	0.985686	0
1	2	0	1	-1	0	0		0.0717947	0.0476366	0.20694	0.0104679		0.23491	0.511025			1.95028e+19	0.985969	0
1	2	0	1	-1	0	0		0.0759164	0.0610941	0.195589	0.0110844		0.283527	0.554837			1.93782e+19	0.986041	0
1	2	0	1	-1	0	0		0.073441	0.0550578	0.204561	0.0164848		0.249	0.579846			1.90428e+19	0.986362	0
1	2	0	1	-1	0	0		0.0721203	0.0505905	0.20427	0.0128382		0.253206	0.573818			1.89496e+19	0.986535	0
1	2	0	1	-1	0	0		0.0718622	0.0519187	0.200219	0.00983153		0.220361	0.575303			1.85979e+19	0.986943	0
1	2	0	1	-1	0	0		0.0716808	0.0522978	0.204663	0.0131875		0.254327	0.0732724			1.83682e+19	0.987106	0
1	2	0	1	-1	0	0		0.0782573	0.0867218	0.197084	0.0156688		0.249691	0.554958			1.78185e+19	0.98738	0
1	2	0	1	-1	0	0		0.07027	0.0554923	0.207249	0.0111122		0.226153	0.526088			1.75171e+19	0.987917	0
1	2	0	1	-1	0	0		0.0707002	0.0566308	0.204931	0.0151929		0.229262	0.609346			1.73478e+19	0.988066	0
1	2	0	1	-1	0	0		0.0696023	0.0539074	0.202871	0.0353755		0.240111	0.759374			1.70596e+19	0.988228	0
1	2	0	1	-1	0	0		0.0750533	0.0795866	0.211768	0.0135637		0.264153	0.701233			1.67497e+19	0.988417	0
1	2	0	1	-1	0	0		0.0681069	0.0535253	0.205561	0.0124888		0.226943	0.61274			1.64561e+19	0.988955	0
1	2	0	1	-1	0	0		0.0694197	0.0613324	0.206052	0.0123281		0.226073	0.502472			1.6156e+19	0.989173	0
1	2	0	1	-1	0	0		0.0693011	0.0639119	0.197625	0.0111259		0.258349	0.596643			1.59264e+19	0.989427	0
1	2	0	1	-1	0	0		0.0689706	0.0651178	0.212978	0.0162432		0.240349	0.612438			1.54307e+19	0.989738	0
1	2	0	1	-1	0	0		0.0650283	0.0552197	0.204566	0.0393561		0.238228	0.57612			1.45586e+19	0.990489	0
1	2	0	1	-1	0	0		0.0607426	0.0431039	0.198843	0.0142958		0.2334	0.437794			1.43562e+19	0.990923	0
1	2	0	1	-1	0	0		0.0660258	0.065719	0.20685	0.0137183		0.225434	0.578544			1.40816e+19	0.990977	0
1	2	0	1	-1	0	0		0.0694212	0.0892089	0.203363	0.00815855		0.208444	0.523876			1.36141e+19	0.991273	0
1	2	0	1	-1	0	0		0.0599409	0.0537675	0.202743	0.0177158		0.222357	0.386431			1.2462e+19	0.992382	0
1	2	0	1	-1	0	0		0.0583982	0.0507417	0.205826	0.013918		0.269745	0.559566			1.21463e+19	0.992649	0
1	2	0	1	-1	0	0		0.0590043	0.056271	0.204906	0.0107193		0.267052	0.561728			1.18389e+19	0.992881	0
1	2	0	1	-1	0	0		0.0598679	0.0609041	0.224598	0.0228731		0.203128	0.548674			1.14725e+19	0.992992	0
1	2	0	1	-1	0	0		0.0594984	0.0618578	0.214181	0.0190721		0.210534	0.53738			1.13079e+19	0.99318	0
1	2	0	1	-1	0	0		0.0575588	0.0594844	0.201652	0.0119731		0.23766	0.577646			1.09837e+19	0.993523	0
1	2	0	1	-1	0	0		0.0564782	0.056517	0.20537	0.0114246		0.211655	0.702994			1.07367e+19	0.993706	0
1	2	0	1	-1	0	0		0.0580967	0.0681434	0.198949	0.0116229		0.254439	0.565517			1.05005e+19	0.993854	0
1	2	0	1	-1	0	0		0.0533421	0.04697	0.215043	0.0172114		0.232609	0.518516			1.02604e+19	0.994028	0
1	2	0	1	-1	0	0		0.0604548	0.0878084	0.209905	0.0255903		0.228923	0.646668			9.95463e+18	0.994072	0
1	2	0	1	-1	0	0		0.0570238	0.0688127	0.209115	0.0153019		0.227619	0.534739			9.89779e+18	0.994235	0
1	2	0	1	-1	0	0		0.0582427	0.0786845	0.217885	0.0195725		0.214672	0.544133			9.57531e+18	0.994379	0
1	2	0	1	-1	0	0		0.0574616	0.081884	0.20417	0.0168109		0.233169	0.568852			9.29891e+18	0.994625	0
1	2	0	1	-1	0	0		0.0492578	0.0460534	0.199654	0.0103749		0.236282	0.50906			8.81269e+18	0.995128	0
1	2	0	1	-1	0	0		0.0556623	0.0805629	0.20663	0.0243684		0.244568	0.580384			8.51921e+18	0.995141	0
1	2	0	1	-1	0	0		0.0531489	0.0741353	0.217421	0.0265089		0.253009	0.529345			8.01565e+18	0.995465	0
1	2	0	1	-1	0	0		0.0502407	0.0646901	0.210923	0.0165112		0.223163	0.539561			7.54026e+18	0.995859	0
1	2	0	1	-1	0	0		0.0596382	0.157337	0.212362	0.0226968		0.255164	0.534211			7.10791e+18	0.995863	0
1	2	0	1	-1	0	0		0.0525438	0.0982499	0.212463	0.0227337		0.215256	0.517329			6.7739e+18	0.996244	0
1	2	0	1	-1	0	0		0.0500005	0.0865455	0.20747	0.0174903		0.219845	0.556608			6.52158e+18	0.996461	0
1	2	0	1	-1	0	0		0.0462691	0.0699428	0.206094	0.0153056		0.205792	0.534569			6.10739e+18	0.996768	0
1	2	0	1	-1	0	0		0.0453704	0.0728709	0.205711	0.0153151		0.204339	0.534375			5.71847e+18	0.996999	0
1	2	0	1	-1	0	0		0.0454481	0.076786	0.207824	0.0152658		0.225116	0.534714			5.57492e+18	0.997072	0
1	2	0	1	-1	0	0		0.046156	0.0823342	0.224422	0.0268798		0.201982	0.53044			5.37642e+18	0.997124	0
1	2	0	1	-1	0	0		0.044349	0.0797182	0.225835	0.0213711		0.200477	0.531617			4.99615e+18	0.997366	0
1	2	0	1	-1	0	0		0.0462803	0.102914	0.217583	0.0228114		0.197982	0.531595			4.82964e+18	0.997437	0
1	2	0	1	-1	0	0		0.0440786	0.0806857	0.210161	0.0808429		0.212189	0.55195			4.62553e+18	0.997508	0
1	2	0	1	-1	0	0		0.0445975	0.101935	0.2229	0.023994		0.20162	0.528988			4.41182e+18	0.997675	0
1	2	0	1	-1	0	0		0.0455716	0.121734	0.22716	0.0205985		0.205994	0.523483			4.21181e+18	0.997762	0
1	2	0	1	0	-1	0		1.51261	0.0245527	0.206701	0.00974557		0.265758		0.570827		5.18899e+19	0.832914	0
1	2	0	1	0	-1	0		1.51962	0.0247509	0.205254	0.0147498		0.298383		0.601236		5.18349e+19	0.840931	0
1	2	0	1	0	-1	0		1.50442	0.0246345	0.20242	0.00975298		0.266514		0.576567		5.17844e+19	0.849855	0
1	2	0	1	0	-1	0		1.35588	0.0244071	0.202717	0.00941175		0.265772		0.585536		5.16598e+19	0.85432	0
1	2	0	1	0	-1	0		1.52858	0.025189	0.202139	0.015697		0.266455		0.600506		5.16185e+19	0.856343	0
1	2	0	1	0	-1	0		1.3868	0.0247322	0.203178	0.0110358		0.265534		0.585674		5.15423e+19	0.859236	0
1	2	0	1	0	-1	0		1.28801	0.0247887	0.2045	0.0105966		0.277262		0.61613		5.13483e+19	0.864394	0
1	2	0	1	0	-1	0		1.41737	0.0250021	0.206208	0.00751458		0.263214		0.588994		5.1259e+19	0.86896	0
1	2	0	1	0	-1	0		1.30558	0.0251525	0.202524	0.0104571		0.265934		0.586925		5.10986e+19	0.871771	0
1	2	0	1	0	-1	0		1.32615	0.0253058	0.200718	0.00945871		0.263969		0.58635		5.09442e+19	0.875933	0
1	2	0	1	0	-1	0		1.42262	0.0259447	0.202841	0.00612668		0.269412		0.593947		5.08124e+19	0.879212	0
1	2	0	1	0	-1	0		1.43174	0.0274074	0.202338	0.00702873		0.267164		0.58457		5.0506e+19	0.883787	0
1	2	0	1	0	-1	0		1.27715	0.0277567	0.200255	0.0078156		0.266328		0.604525		5.02109e+19	0.887297	0
1	2	0	1	0	-1	0		1.06959	0.0258722	0.206646	0.00987778		0.264652		0.585219		5.00345e+19	0.888335	0
1	2	0	1	0	-1	0		1.16788	0.0254695	0.203815	0.009517		0.266322		0.591645		4.99461e+19	0.891316	0
1	2	0	1	0	-1	0		1.20337	0.0267213	0.202166	0.00533387		0.267889		0.586022		4.98252e+19	0.893041	0
1	2	0	1	0	-1	0		1.21528	0.0273183	0.200595	0.00513338		0.267851		0.584225		4.95379e+19	0.896654	0
1	2	0	1	0	-1	0		1.23973	0.0297704	0.205745	0.0130483		0.266634		0.568347		4.93477e+19	0.896661	0
1	2	0	1	0	-1	0		1.05365	0.0255315	0.202462	0.00735788		0.269371		0.598997		4.9248e+19	0.899428	1
1	2	0	1	0	-1	0		1.25395	0.0297138	0.196986	0.00759079		0.266335		0.614259		4.9048e+19	0.90148	0
1	2	0	1	0	-1	0		1.2227	0.0297138	0.196986	0.00368454		0.266335		0.594727		4.88136e+19	0.904005	0
1	2	0	1	0	-1	0		1.11473	0.0297704	0.205745	0.0130483		0.329134		0.677722		4.85802e+19	0.904227	0
1	2	0	1	0	-1	0		1.16603	0.0297801	0.203481	0.00615753		0.26816		0.590033		4.84269e+19	0.906802	0
1	2	0	1	0	-1	0		1.01675	0.0295455	0.19825	0.023174		0.199184		0.584651		4.81238e+19	0.907642	0
1	2	0	1	0	-1	0		0.958916	0.0287528	0.201543	0.00772284		0.271648		0.598494		4.75066e+19	0.913782	0
1	2	0	1	0	-1	0		0.928424	0.0277454	0.218843	0.0098692		0.215633		0.595739		4.72664e+19	0.914585	0
1	2	0	1	0	-1	0		0.945046	0.029702	0.200963	0.00956283		0.26252		0.610773		4.71916e+19	0.915699	0
1	2	0	1	0	-1	0		0.948321	0.0291115	0.203864	0.0073859		0.265883		0.591033		4.69894e+19	0.917432	0
1	2	0	1	0	-1	0		0.97602	0.0307011	0.202069	0.0120991		0.266238		0.58739		4.67844e+19	0.918389	0
1	2	0	1	0	-1	0		0.900425	0.0287848	0.207892	0.00915399		0.23948		0.595771		4.65962e+19	0.919658	0
1	2	0	1	0	-1	0		1.07923	0.0359418	0.204854	0.00855788		0.27153		0.586973		4.62266e+19	0.921357	0
1	2	0	1	0	-1	0		0.920257	0.0301622	0.19976	0.00850251		0.266906		0.600686		4.61946e+19	0.922567	0
1	2	0	1	0	-1	0		0.827089	0.0290442	0.207415	0.0151585		0.22966		0.59501		4.58195e+19	0.923822	0
1	2	0	1	0	-1	0		0.798445	0.0278245	0.227953	0.0101862		0.236128		0.595018		4.55652e+19	0.924743	0
1	2	0	1	0	-1	0		0.813413	0.0286469	0.202437	0.00844846		0.268076		0.588146		4.5512e+19	0.926377	0
1	2	0	1	0	-1	0		0.693462	0.0257777	0.195638	0.0073481		0.271519		0.583076		4.51781e+19	0.92862	0
1	2	0	1	0	-1	0		0.828394	0.0311764	0.205695	0.0147168		0.268933		0.593885		4.48667e+19	0.928981	0
1	2	0	1	0	-1	0		0.827245	0.031235	0.202008	0.00854799		0.267598		0.586149		4.48177e+19	0.929729	0
1	2	0	1	0	-1	0		0.640558	0.0253655	0.200379	0.00892026		0.270178		0.584854		4.43512e+19	0.932433	0
1	2	0	1	0	-1	0		0.739627	0.0294984	0.202312	0.00725918		0.268986		0.586507		4.41386e+19	0.933189	0
1	2	0	1	0	-1	0		0.840089	0.0336054	0.205388	0.00744318		0.270834		0.586754		4.38716e+19	0.934061	0
1	2	0	1	0	-1	0		0.730265	0.0311418	0.197356	0.0108221		0.268684		0.583858		4.32645e+19	0.937013	0
1	2	0	1	0	-1	0		0.73773	0.0315308	0.203289	0.00641556		0.26905		0.590271		4.30376e+19	0.937947	0
1	2	0	1	0	-1	0		0.678484	0.0301017	0.199648	0.0046957		0.265271		0.58477		4.28619e+19	0.938845	0
1	2	0	1	0	-1	0		0.675014	0.0302033	0.200687	0.00520518		0.267981		0.578673		4.26754e+19	0.93956	0
1	2	0	1	0	-1	0		0.673693	0.030213	0.202944	0.00693828		0.271103		0.578559		4.24387e+19	0.940418	0
1	2	0	1	0	-1	0		0.678217	0.0309036	0.20212	0.00789923		0.196953		0.589667		4.21736e+19	0.941397	0
1	2	0	1	0	-1	0		0.626759	0.029341	0.198362	0.00993644		0.269984		0.576471		4.18831e+19	0.942635	0
1	2	0	1	0	-1	0		0.584045	0.0285592	0.201478	0.00903854		0.274106		0.601195		4.16474e+19	0.943333	0
1	2	0	1	0	-1	0		0.594391	0.0287156	0.203454	0.0143757		0.269039		0.588228		4.14481e+19	0.94388	0
1	2	0	1	0	-1	0		0.619976	0.0308245	0.202865	0.00990592		0.270289		0.580382		4.117e+19	0.944907	0
1	2	0	1	0	-1	0		0.793085	0.0413023	0.201329	0.0134149		0.278414		0.587241		4.0872e+19	0.945189	0
1	2	0	1	0	-1	0		0.603523	0.0308021	0.205183	0.0080867		0.271504		0.587294		4.05771e+19	0.946979	0
1	2	0	1	0	-1	0		0.658015	0.0334908	0.211642	0.00532643		0.275478		0.57371		4.03487e+19	0.947532	0
1	2	0	1	0	-1	0		0.647819	0.0335048	0.203219	0.0100737		0.192913		0.597706		4.02919e+19	0.947798	0
1	2	0	1	0	-1	0		0.711462	0.0383268	0.201974	0.0116523		0.241926		0.585913		4.00348e+19	0.948292	0
1	2	0	1	0	-1	0		0.519013	0.0291489	0.20474	0.00779047		0.271496		0.587311		3.91503e+19	0.951568	0
1	2	0	1	0	-1	0		0.534823	0.030398	0.199363	0.00610815		0.266373		0.706047		3.88079e+19	0.952778	0
1	2	0	1	0	-1	0		0.725651	0.0421276	0.201152	0.00920516		0.270425		0.585403		3.85179e+19	0.952951	0
1	2	0	1	0	-1	0		0.617386	0.0362558	0.202548	0.0129666		0.265933		0.58882		3.83834e+19	0.95341	0
1	2	0	1	0	-1	0		0.548616	0.032664	0.197122	0.00659989		0.269985		0.584674		3.81045e+19	0.954713	0
1	2	0	1	0	-1	0		0.532808	0.0323301	0.202444	0.00750428		0.275612		0.58274		3.78247e+19	0.955303	0
1	2	0	1	0	-1	0		0.493756	0.03038	0.203381	0.00597995		0.269659		0.586027		3.75208e+19	0.956221	0
1	2	0	1	0	-1	0		0.512971	0.0321005	0.200321	0.00756587		0.267653		0.586715		3.73184e+19	0.956719	0
1	2	0	1	0	-1	0		0.509851	0.0324292	0.203457	0.0085575		0.266604		0.644182		3.70188e+19	0.957371	0
1	2	0	1	0	-1	0		0.472965	0.0309528	0.201614	0.0110075		0.268936		0.588525		3.69529e+19	0.957497	0
1	2	0	1	0	-1	0		0.577847	0.0391154	0.205756	0.00986828		0.265779		0.585496		3.66671e+19	0.957782	0
1	2	0	1	0	-1	0		0.493169	0.0326273	0.204477	0.0142394		0.283357		0.578294		3.64635e+19	0.958556	0
1	2	0	1	0	-1	0		0.678555	0.0436925	0.204034	0.0111421		0.276549		0.58776		3.62421e+19	0.958932	0
1	2	0	1	0	-1	0		0.458525	0.0309128	0.207263	0.00962095		0.271616		0.577493		3.59978e+19	0.959835	0
1	2	0	1	0	-1	0		0.405028	0.0277022	0.200295	0.00412243		0.268416		0.586199		3.57832e+19	0.960765	0
1	2	0	1	0	-1	0		0.470434	0.032532	0.202751	0.00490066		0.266596		0.588414		3.55802e+19	0.961003	0
1	2	0	1	0	-1	0		0.408382	0.0285799	0.204593	0.00420521		0.271315		0.587444		3.53175e+19	0.961715	0
1	2	0	1	0	-1	0		0.411957	0.0293923	0.200343	0.0101181		0.269726		0.584264		3.50895e+19	0.962162	0
1	2	0	1	0	-1	0		0.468645	0.0340506	0.199928	0.00598185		0.266519		0.587508		3.46299e+19	0.963172	0
1	2	0	1	0	-1	0		0.367524	0.0278203	0.200097	0.0107074		0.267901		0.57982		3.44407e+19	0.963578	0
1	2	0	1	0	-1	0		0.481904	0.035588	0.201888	0.00908271		0.26804		0.588403		3.42555e+19	0.963835	0
1	2	0	1	0	-1	0		0.493417	0.0368291	0.202293	0.00995698		0.267244		0.626322		3.41181e+19	0.964055	0
1	2	0	1	0	-1	0		0.732164	0.0535477	0.211711	0.00959559		0.282456		0.587902		3.36918e+19	0.964357	0
1	2	0	1	0	-1	0		0.450923	0.0357778	0.205131	0.0130431		0.271527		0.587987		3.33315e+19	0.965555	0
1	2	0	1	0	-1	0		0.448455	0.0352119	0.206828	0.00897713		0.245488		0.586586		3.30954e+19	0.966165	0
1	2	0	1	0	-1	0		0.350876	0.0289947	0.204276	0.0115186		0.269613		0.581738		3.29609e+19	0.966504	0
1	2	0	1	0	-1	0		0.46913	0.0378771	0.201158	0.0121718		0.266503		0.587799		3.2734e+19	0.966854	0
1	2	0	1	0	-1	0		0.370356	0.0305845	0.205518	0.00962266		0.277597		0.598668		3.25676e+19	0.96731	0
1	2	0	1	0	-1	0		0.37184	0.0310194	0.202254	0.00873562		0.275938		0.59172		3.23794e+19	0.967757	0
1	2	0	1	0	-1	0		0.512763	0.0422539	0.201073	0.00584541		0.267928		0.587501		3.20916e+19	0.968162	0
1	2	0	1	0	-1	0		0.371536	0.0312298	0.207343	0.00727186		0.270141		0.586232		3.1933e+19	0.968562	0
1	2	0	1	0	-1	0		0.40934	0.0348553	0.203282	0.00678916		0.269228		0.602366		3.1678e+19	0.969046	0
1	2	0	1	0	-1	0		0.354563	0.0317764	0.206315	0.0115662		0.268544		0.580631		3.09867e+19	0.970199	0
1	2	0	1	0	-1	0		0.403819	0.0369857	0.204065	0.0145528		0.271292		0.589047		3.06997e+19	0.97056	0
1	2	0	1	0	-1	0		0.380481	0.0343285	0.202934	0.0100015		0.285091		0.588016		3.05841e+19	0.970986	0
1	2	0	1	0	-1	0		0.361307	0.0337782	0.198106	0.00587891		0.267228		0.582884		3.03111e+19	0.971602	0
1	2	0	1	0	-1	0		0.379642	0.035384	0.203751	0.0102741		0.268069		0.589044		3.01473e+19	0.971683	0
1	2	0	1	0	-1	0		0.409187	0.0382972	0.204147	0.00791642		0.26477		0.58454		2.99917e+19	0.971929	0
1	2	0	1	0	-1	0		0.329803	0.0335016	0.202188	0.0163122		0.268067		0.557441		2.9675e+19	0.972324	0
1	2	0	1	0	-1	0		0.409637	0.0398315	0.20208	0.00936909		0.27666		0.586067		2.90157e+19	0.973562	0
1	2	0	1	0	-1	0		0.410814	0.0413393	0.199089	0.00749482		0.204841		0.586866		2.87388e+19	0.974024	0
1	2	0	1	0	-1	0		0.399598	0.0400553	0.205367	0.00433718		0.349237		0.463268		2.84727e+19	0.974454	0
1	2	0	1	0	-1	0		0.352545	0.0361501	0.203445	0.00731527		0.268967		0.586222		2.81033e+19	0.975089	0
1	2	0	1	0	-1	0		0.394118	0.0418034	0.201597	0.00943197		0.27154		0.586717		2.73838e+19	0.976081	0
1	2	0	1	0	-1	0		0.300897	0.0333393	0.201678	0.0113682		0.268853		0.585712		2.70405e+19	0.976678	0
1	2	0	1	0	-1	0		0.362739	0.0397901	0.20177	0.00569898		0.268593		0.602588		2.66432e+19	0.977271	0
1	2	0	1	0	-1	0		0.351556	0.0391717	0.203542	0.00974573		0.268525		0.586139		2.64163e+19	0.977515	0
1	2	0	1	0	-1	0		0.38755	0.0435883	0.203669	0.00431442		0.269667		0.586222		2.61181e+19	0.977946	0
1	2	0	1	0	-1	0		0.318642	0.0366937	0.203945	0.00714236		0.268984		0.585353		2.57823e+19	0.978485	0
1	2	0	1	0	-1	0		0.326502	0.0378835	0.201838	0.00498765		0.268462		0.589532		2.57443e+19	0.978571	0
1	2	0	1	0	-1	0		0.298331	0.0349813	0.204833	0.00807032		0.268119		0.590258		2.54751e+19	0.978908	0
1	2	0	1	0	-1	0		0.297944	0.0355412	0.201806	0.0113356		0.272713		0.588584		2.5164e+19	0.979317	0
1	2	0	1	0	-1	0		0.312932	0.0380985	0.202321	0.00564363		0.269738		0.586664		2.48231e+19	0.9798	0
1	2	0	1	0	-1	0		0.32123	0.0395069	0.201662	0.00394363		0.267831		0.588034		2.45471e+19	0.980175	0
1	2	0	1	0	-1	0		0.321473	0.0400553	0.205367	0.00433718		0.271112		0.588268		2.42152e+19	0.980548	0
1	2	0	1	0	-1	0		0.270212	0.0344262	0.202112	0.012314		0.276047		0.585824		2.39538e+19	0.9809	0
1	2	0	1	0	-1	0		0.282923	0.0356618	0.19776	0.00279657		0.268469		0.586186		2.39156e+19	0.981111	0
1	2	0	1	0	-1	0		0.2888	0.037326	0.204683	0.00593872		0.276309		0.61737		2.35551e+19	0.981418	0
1	2	0	1	0	-1	0		0.284681	0.0373845	0.200412	0.0111698		0.268316		0.585496		2.33082e+19	0.981709	0
1	2	0	1	0	-1	0		0.302308	0.0402148	0.205686	0.0102949		0.27366		0.587892		2.30393e+19	0.981948	0
1	2	0	1	0	-1	0		0.310696	0.0418398	0.200991	0.00666334		0.267506		0.643526		2.26582e+19	0.982499	0
1	2	0	1	0	-1	0		0.250995	0.0362287	0.20459	0.0113037		0.267979		0.591095		2.15657e+19	0.983752	0
1	2	0	1	0	-1	0		0.303075	0.0440979	0.200379	0.00523355		0.268474		0.586401		2.12871e+19	0.984091	0
1	2	0	1	0	-1	0		0.277641	0.0407403	0.199012	0.00623622		0.270314		0.586893		2.10996e+19	0.984349	0
1	2	0	1	0	-1	0		0.265623	0.0394231	0.202101	0.00974012		0.277403		0.585702		2.09065e+19	0.984511	0
1	2	0	1	0	-1	0		0.296247	0.0442276	0.204613	0.0129164		0.269462		0.587716		2.0763e+19	0.984553	0
1	2	0	1	0	-1	0		0.242124	0.0365472	0.204503	0.00443696		0.269188		0.584453		2.0547e+19	0.984973	0
1	2	0	1	0	-1	0		0.299356	0.045598	0.209546	0.00969579		0.273486		0.588171		2.02892e+19	0.985048	0
1	2	0	1	0	-1	0		0.288084	0.0442958	0.201193	0.00857786		0.267767		0.589757		2.02316e+19	0.98522	0
1	2	0	1	0	-1	0		0.283586	0.044485	0.200046	0.00490048		0.268787		0.586568		1.98394e+19	0.985688	0
1	2	0	1	0	-1	0		0.364827	0.057486	0.211438	0.00862605		0.277634		0.599684		1.95275e+19	0.985739	0
1	2	0	1	0	-1	0		0.359689	0.0573175	0.209224	0.00945543		0.290474		0.586618		1.92227e+19	0.986083	0
1	2	0	1	0	-1	0		0.434455	0.0702323	0.201767	0.00827345		0.265877		0.649534		1.89021e+19	0.986369	0
1	2	0	1	0	-1	0		0.391341	0.0641611	0.234829	0.00803801		0.2676		0.596275		1.85973e+19	0.986442	0
1	2	0	1	0	-1	0		0.229227	0.0386043	0.20692	0.00689563		0.271951		0.602112		1.85493e+19	0.987006	0
1	2	0	1	0	-1	0		0.423502	0.0713001	0.203718	0.012698		0.272734		0.577186		1.80625e+19	0.987169	0
1	2	0	1	0	-1	0		0.248746	0.0435753	0.204833	0.0112759		0.276334		0.590869		1.78076e+19	0.987678	0
1	2	0	1	0	-1	0		0.283285	0.050442	0.203749	0.00981788		0.27356		0.590351		1.7493e+19	0.987945	0
1	2	0	1	0	-1	0		0.278257	0.0498121	0.204896	0.0126463		0.279546		0.567341		1.74387e+19	0.987969	0
1	2	0	1	0	-1	0		0.304444	0.0547336	0.216716	0.00947591		0.276282		0.598401		1.71767e+19	0.988111	0
1	2	0	1	0	-1	0		0.29846	0.0554492	0.204914	0.0150354		0.274983		0.582407		1.6875e+19	0.98844	0
1	2	0	1	0	-1	0		0.279178	0.0516823	0.202238	0.00944822		0.276854		0.587167		1.67806e+19	0.988635	0
1	2	0	1	0	-1	0		0.357643	0.0669282	0.210018	0.00950699		0.265848		0.581229		1.62814e+19	0.988923	0
1	2	0	1	0	-1	0		0.269065	0.050449	0.213584	0.0646117		0.203392		0.583735		1.58009e+19	0.989061	0
1	2	0	1	0	-1	0		0.340361	0.066707	0.20571	0.0125866		0.271197		0.62695		1.55247e+19	0.989634	0
1	2	0	1	0	-1	0		0.467117	0.0907628	0.197621	0.0184811		0.268138		0.577619		1.52449e+19	0.989721	0
1	2	0	1	0	-1	0		0.244282	0.0498719	0.231253	0.0108156		0.27543		0.589491		1.48728e+19	0.990178	0
1	2	0	1	0	-1	0		0.236981	0.0493203	0.205654	0.0096455		0.278742		0.586611		1.46917e+19	0.990524	0
1	2	0	1	0	-1	0		0.268898	0.0567222	0.212143	0.0183407		0.272558		0.585652		1.44413e+19	0.990586	0
1	2	0	1	0	-1	0		0.228964	0.050129	0.208949	0.00803948		0.270906		0.586009		1.41782e+19	0.990942	0
1	2	0	1	0	-1	0		0.298238	0.0654723	0.19966	0.0103313		0.268865		0.580525		1.37695e+19	0.991235	0
1	2	0	1	0	-1	0		0.291058	0.0658894	0.205998	0.0122073		0.275688		0.585678		1.33336e+19	0.991548	0
1	2	0	1	0	-1	0		0.277524	0.0657507	0.21177	0.0107446		0.279755		0.583713		1.27793e+19	0.991978	0
1	2	0	1	0	-1	0		0.332064	0.0766422	0.213147	0.0415133		0.283779		0.60853		1.23402e+19	0.992104	0
1	2	0	1	0	-1	0		0.371531	0.0895862	0.201638	0.0120354		0.283534		0.461487		1.20658e+19	0.992473	0
1	2	0	1	0	-1	0		0.254112	0.0629844	0.216264	0.00667868		0.279127		0.586751		1.18407e+19	0.992747	0
1	2	0	1	0	-1	0		0.351555	0.0874295	0.204758	0.0156859		0.269173		0.593638		1.16372e+19	0.99279	0
1	2	0	1	0	-1	0		0.210379	0.0577868	0.207265	0.0198443		0.297998		0.641132		1.08063e+19	0.993541	0
1	2	0	1	0	-1	0		0.332359	0.0906721	0.225994	0.0127343		0.268759		0.597493		1.01105e+19	0.993868	0
1	2	0	1	0	-1	0		0.337318	0.0943361	0.204164	0.0089363		0.328791		0.525003		9.91852e+18	0.994103	0
1	2	0	1	0	-1	0		0.407706	0.113106	0.204833	0.00807032		0.393119		0.715258		9.69754e+18	0.994189	0
1	2	0	1	0	-1	0		0.274919	0.0803399	0.214641	0.0109712		0.283896		0.704292		9.35664e+18	0.994519	0
1	2	0	1	0	-1	0		0.292552	0.0923123	0.199671	0.0131522		0.264312		0.570424		9.08267e+18	0.994707	0
1	2	0	1	0	-1	0		0.208822	0.0652622	0.215745	0.0208276		0.273342		0.523942		8.68633e+18	0.995008	0
1	2	0	1	0	-1	0		0.223388	0.0721645	0.211668	0.0101647		0.277228		0.584645		8.40938e+18	0.995226	0
1	2	0	1	0	-1	0		0.303079	0.0967141	0.212038	0.00752935		0.277752		0.56534		8.24791e+18	0.995259	0
1	2	0	1	0	-1	0		0.243753	0.0813305	0.212214	0.0290635		0.278999		0.585932		7.73289e+18	0.995591	0
1	2	0	1	0	-1	0		0.221785	0.0767219	0.205909	0.0385649		0.340331		0.586618		7.37865e+18	0.995833	0
1	2	0	1	0	-1	0		0.281723	0.099169	0.201306	0.0119364		0.273722		0.5853		7.25288e+18	0.995942	0
1	2	0	1	0	-1	0		0.302097	0.108317	0.207358	0.0118416		0.270355		0.586108		6.95518e+18	0.996095	0
1	2	0	1	0	-1	0		0.307549	0.106297	0.21054	0.118935		0.264368		0.593876		6.47428e+18	0.996126	0
1	2	0	1	0	-1	0		0.199924	0.0786412	0.209446	0.0194629		0.27963		0.587681		6.2457e+18	0.996605	0
1	2	0	1	0	-1	0		0.196794	0.0803399	0.214641	0.0109712		0.283896		0.579292		5.92849e+18	0.996807	0
1	2	0	1	0	-1	0		0.217502	0.0893834	0.23386	0.0389941		0.27963		0.616978		5.53504e+18	0.996925	0
1	2	0	1	0	-1	0		0.364656	0.152517	0.200969	0.00812745		0.269348		0.583492		5.24111e+18	0.997109	0
1	2	0	1	0	-1	0		0.193175	0.0871029	0.214564	0.0396031		0.285055		0.565015		4.96656e+18	0.997321	0
1	2	0	1	0	-1	0		0.315014	0.143779	0.206986	0.0132758		0.267747		0.564916		4.68241e+18	0.99745	0
1	2	0	1	0	-1	0		0.337547	0.160073	0.204976	0.0309104		0.267912		0.586274		4.32748e+18	0.99761	0
1	2	0	1	0	-1	0		0.191456	0.0953792	0.223487	0.037544		0.303326		0.521862		4.14772e+18	0.997786	0
1	2	0	1	0	0	0		1.15486	0.0238744	0.204163	0.0169463		0.432997				5.13952e+19	0.827812	0
1	2	0	1	0	0	0		1.15489	0.0246688	0.204885	0.0159697		0.433707				5.13643e+19	0.832047	0
1	2	0	1	0	0	0		1.06158	0.0239251	0.204905	0.0168194		0.434077				5.13189e+19	0.836586	0
1	2	0	1	0	0	0		1.12253	0.0256697	0.211906	0.0170975		0.435095				5.12275e+19	0.836678	0
1	2	0	1	0	0	0		1.05361	0.0252096	0.207318	0.0263794		0.441388				5.11034e+19	0.846212	0
1	2	0	1	0	0	0		1.1378	0.0280418	0.206234	0.0172477		0.437165				5.10514e+19	0.848952	0
1	2	0	1	0	0	0		0.997029	0.0254385	0.206503	0.0151721		0.433002				5.10478e+19	0.851053	0
1	2	0	1	0	0	0		0.993175	0.0272041	0.20808	0.0155318		0.437017				5.07544e+19	0.859989	0
1	2	0	1	0	0	0		0.877977	0.0255969	0.206515	0.0164137		0.434964				5.0556e+19	0.86588	0
1	2	0	1	0	0	0		1.01404	0.0295787	0.206906	0.0169836		0.437241				5.04162e+19	0.867879	0
1	2	0	1	0	0	0		1.0779	0.0324849	0.205672	0.0157403		0.43815				5.01982e+19	0.872008	0
1	2	0	1	0	0	0		0.875192	0.0285936	0.206461	0.0157009		0.433314				4.99845e+19	0.876259	0
1	2	0	1	0	0	0		0.777803	0.0254951	0.206103	0.0162612		0.435343				4.99301e+19	0.87851	0
1	2	0	1	0	0	0		0.757498	0.0254199	0.206458	0.0176498		0.439432				4.98054e+19	0.880196	0
1	2	0	1	0	0	0		0.887562	0.0305707	0.207224	0.0165721		0.436831				4.95684e+19	0.882532	0
1	2	0	1	0	0	0		0.834836	0.0287947	0.208571	0.0168155		0.436769				4.9527e+19	0.883604	0
1	2	0	1	0	0	0		0.757498	0.027373	0.206458	0.0176498		0.439432				4.92486e+19	0.887865	0
1	2	0	1	0	0	0		1.03873	0.036913	0.20733	0.0150373		0.43759				4.91123e+19	0.888143	0
1	2	0	1	0	0	0		0.68754	0.0259971	0.206732	0.0156247		0.437541				4.89382e+19	0.892164	0
1	2	0	1	0	0	0		0.860331	0.0330376	0.208605	0.0198013		0.433284				4.87139e+19	0.892759	0
1	2	0	1	0	0	0		0.850792	0.0330674	0.206086	0.0190858		0.437448				4.85552e+19	0.895081	0
1	2	0	1	0	0	0		0.631789	0.0253952	0.207027	0.0168269		0.433303				4.84625e+19	0.897313	1
1	2	0	1	0	0	0		0.725008	0.0295275	0.207296	0.0169549		0.438884				4.82852e+19	0.898455	0
1	2	0	1	0	0	0		0.780065	0.0317933	0.207186	0.015485		0.43848				4.81134e+19	0.900257	0
1	2	0	1	0	0	0		0.680937	0.0289383	0.207357	0.0152667		0.436932				4.80773e+19	0.900411	0
1	2	0	1	0	0	0		0.905786	0.0376668	0.206168	0.0162349		0.435915				4.78747e+19	0.901629	0
1	2	0	1	0	0	0		0.711923	0.0302952	0.208985	0.0264156		0.43534				4.77176e+19	0.903037	0
1	2	0	1	0	0	0		0.581425	0.0254497	0.205222	0.0158251		0.440619				4.7601e+19	0.905855	0
1	2	0	1	0	0	0		0.638484	0.0289995	0.204758	0.0184322		0.433994				4.72379e+19	0.908178	0
1	2	0	1	0	0	0		0.556307	0.0265254	0.20595	0.0161115		0.437198				4.67453e+19	0.912398	0
1	2	0	1	0	0	0		0.573732	0.0277468	0.205403	0.0167235		0.43616				4.65987e+19	0.913304	0
1	2	0	1	0	0	0		0.646209	0.0319793	0.206428	0.0168015		0.437101				4.63179e+19	0.914734	0
1	2	0	1	0	0	0		0.580797	0.0286309	0.212326	0.017566		0.435982				4.62701e+19	0.91509	0
1	2	0	1	0	0	0		0.539942	0.0286521	0.204699	0.0162205		0.434854				4.54154e+19	0.921265	0
1	2	0	1	0	0	0		0.538099	0.0291764	0.2065	0.0161869		0.437192				4.52054e+19	0.922301	0
1	2	0	1	0	0	0		0.53358	0.0291834	0.206824	0.0187138		0.440565				4.50572e+19	0.923031	0
1	2	0	1	0	0	0		0.494982	0.0278285	0.206166	0.0144281		0.434936				4.47753e+19	0.925014	0
1	2	0	1	0	0	0		0.572643	0.0320342	0.206171	0.0149064		0.437345				4.46955e+19	0.925173	0
1	2	0	1	0	0	0		0.640736	0.0360551	0.207037	0.0141288		0.443659				4.4476e+19	0.926135	0
1	2	0	1	0	0	0		0.699015	0.0392326	0.205483	0.0155464		0.434018				4.44273e+19	0.926193	0
1	2	0	1	0	0	0		0.522499	0.0306781	0.208578	0.0193538		0.433835				4.40852e+19	0.928153	0
1	2	0	1	0	0	0		0.485018	0.0290192	0.211751	0.0152153		0.435014				4.39305e+19	0.92906	0
1	2	0	1	0	0	0		0.626301	0.0381592	0.207325	0.0173398		0.438483				4.33298e+19	0.9317	0
1	2	0	1	0	0	0		0.627322	0.0385185	0.207349	0.0167867		0.438602				4.31045e+19	0.932855	0
1	2	0	1	0	0	0		0.521842	0.0330709	0.206508	0.0159458		0.435645				4.28867e+19	0.934203	0
1	2	0	1	0	0	0		0.537741	0.0345228	0.206596	0.0167312		0.438127				4.27343e+19	0.93472	0
1	2	0	1	0	0	0		0.513704	0.0331583	0.206734	0.0141402		0.438006				4.25993e+19	0.935579	0
1	2	0	1	0	0	0		0.686523	0.0450783	0.208488	0.0191101		0.444714				4.22924e+19	0.935783	0
1	2	0	1	0	0	0		0.458606	0.0305856	0.206927	0.0161191		0.438289				4.21944e+19	0.937354	0
1	2	0	1	0	0	0		0.522292	0.035024	0.206912	0.0159458		0.435645				4.19307e+19	0.93828	0
1	2	0	1	0	0	0		0.43905	0.0299729	0.206091	0.0144263		0.434937				4.19166e+19	0.938633	0
1	2	0	1	0	0	0		0.521823	0.0353116	0.206957	0.0197262		0.435333				4.16686e+19	0.939227	0
1	2	0	1	0	0	0		0.403585	0.028387	0.208019	0.0192469		0.438016				4.11439e+19	0.94166	0
1	2	0	1	0	0	0		0.453988	0.0329015	0.206812	0.0163368		0.436344				4.07515e+19	0.943019	0
1	2	0	1	0	0	0		0.488254	0.0353096	0.206996	0.0160929		0.438798				4.06441e+19	0.943349	0
1	2	0	1	0	0	0		0.451107	0.0331523	0.207454	0.0161202		0.437419				4.04865e+19	0.943981	0
1	2	0	1	0	0	0		0.397514	0.0292846	0.205916	0.0181399		0.43849				4.03891e+19	0.944556	0
1	2	0	1	0	0	0		0.445673	0.0334635	0.206045	0.0156933		0.438023				4.01324e+19	0.945313	0
1	2	0	1	0	0	0		0.457008	0.0348056	0.207039	0.0232998		0.43693				3.98241e+19	0.945996	0
1	2	0	1	0	0	0		0.450349	0.0357201	0.211853	0.0198359		0.435915				3.90885e+19	0.948394	0
1	2	0	1	0	0	0		0.388349	0.0313472	0.206302	0.0153218		0.441314				3.88784e+19	0.949641	0
1	2	0	1	0	0	0		0.47429	0.0386946	0.206298	0.0151017		0.439652				3.84479e+19	0.950743	0
1	2	0	1	0	0	0		0.416674	0.0348185	0.208541	0.0145825		0.430765				3.81655e+19	0.951674	0
1	2	0	1	0	0	0		0.492864	0.0407723	0.208693	0.015988		0.435715				3.80219e+19	0.951891	0
1	2	0	1	0	0	0		0.360559	0.0308974	0.20717	0.0154049		0.440328				3.773e+19	0.953161	0
1	2	0	1	0	0	0		0.412427	0.0360568	0.207761	0.0144422		0.432725				3.72799e+19	0.954276	0
1	2	0	1	0	0	0		0.454563	0.0395831	0.206788	0.0186196		0.43634				3.70339e+19	0.954812	0
1	2	0	1	0	0	0		0.360353	0.0321177	0.204996	0.0146335		0.434235				3.69017e+19	0.955592	0
1	2	0	1	0	0	0		0.48468	0.0432585	0.204476	0.0165207		0.436573				3.66399e+19	0.955882	0
1	2	0	1	0	0	0		0.482726	0.0435827	0.204659	0.0167229		0.437942				3.63983e+19	0.956519	0
1	2	0	1	0	0	0		0.380563	0.0354268	0.207781	0.0163755		0.437818				3.59447e+19	0.957911	0
1	2	0	1	0	0	0		0.340646	0.0323013	0.204347	0.0141101		0.434043				3.57092e+19	0.958779	0
1	2	0	1	0	0	0		0.436625	0.0413094	0.207374	0.0145245		0.434703				3.53917e+19	0.959233	0
1	2	0	1	0	0	0		0.367985	0.0352869	0.207161	0.0141226		0.435435				3.53698e+19	0.959468	0
1	2	0	1	0	0	0		0.316657	0.0314257	0.210507	0.0154101		0.437088				3.51366e+19	0.959939	0
1	2	0	1	0	0	0		0.376099	0.0364303	0.206971	0.0171746		0.438893				3.50258e+19	0.960226	0
1	2	0	1	0	0	0		0.354231	0.03592	0.20626	0.0146445		0.437048				3.43914e+19	0.961796	0
1	2	0	1	0	0	0		0.393936	0.0401744	0.207213	0.0154419		0.434884				3.40416e+19	0.96247	0
1	2	0	1	0	0	0		0.377466	0.038637	0.205838	0.0161664		0.434991				3.38919e+19	0.962897	0
1	2	0	1	0	0	0		0.394553	0.0409515	0.204719	0.0153758		0.436369				3.37277e+19	0.963224	0
1	2	0	1	0	0	0		0.301457	0.0321245	0.207308	0.01683		0.441705				3.34241e+19	0.964025	0
1	2	0	1	0	0	0		0.459249	0.0481696	0.212661	0.0154096		0.436308				3.30586e+19	0.964359	0
1	2	0	1	0	0	0		0.327223	0.0351307	0.206248	0.0147756		0.435845				3.28032e+19	0.965447	0
1	2	0	1	0	0	0		0.327742	0.0359382	0.206305	0.0152		0.435697				3.2326e+19	0.966418	0
1	2	0	1	0	0	0		0.312666	0.0353331	0.206033	0.0155315		0.437225				3.19761e+19	0.967103	0
1	2	0	1	0	0	0		0.385964	0.043854	0.208023	0.0170006		0.436173				3.16517e+19	0.967472	0
1	2	0	1	0	0	0		0.317785	0.0366305	0.206733	0.0172902		0.435777				3.14933e+19	0.967987	0
1	2	0	1	0	0	0		0.355793	0.0412841	0.208525	0.0156313		0.436288				3.11406e+19	0.968583	0
1	2	0	1	0	0	0		0.291962	0.0344565	0.206546	0.0155172		0.435845				3.10028e+19	0.969044	0
1	2	0	1	0	0	0		0.295349	0.0353671	0.207061	0.0142312		0.43457				3.06584e+19	0.969697	0
1	2	0	1	0	0	0		0.32139	0.0387089	0.207018	0.0134098		0.437966				3.04565e+19	0.970021	0
1	2	0	1	0	0	0		0.318763	0.0388998	0.209747	0.0183361		0.437536				3.00088e+19	0.970699	0
1	2	0	1	0	0	0		0.234984	0.0292986	0.207314	0.0198866		0.441236				2.98574e+19	0.971183	0
1	2	0	1	0	0	0		0.299436	0.0376319	0.208203	0.0134067		0.437013				2.96149e+19	0.971546	0
1	2	0	1	0	0	0		0.272413	0.0345136	0.206663	0.0159152		0.434988				2.94499e+19	0.971891	0
1	2	0	1	0	0	0		0.318128	0.0403749	0.20708	0.0179966		0.437858				2.92753e+19	0.972028	0
1	2	0	1	0	0	0		0.274123	0.0355832	0.206685	0.01383		0.435113				2.8889e+19	0.972886	0
1	2	0	1	0	0	0		0.280287	0.0366495	0.209444	0.0154912		0.436839				2.86931e+19	0.973113	0
1	2	0	1	0	0	0		0.412881	0.054214	0.209556	0.0138899		0.439395				2.84051e+19	0.973266	0
1	2	0	1	0	0	0		0.31854	0.042328	0.20774	0.0179966		0.438861				2.81871e+19	0.973842	0
1	2	0	1	0	0	0		0.282408	0.0382752	0.206441	0.0141723		0.435005				2.79937e+19	0.974318	0
1	2	0	1	0	0	0		0.26402	0.0361237	0.208497	0.0130997		0.434888				2.77921e+19	0.974672	0
1	2	0	1	0	0	0		0.436243	0.0586734	0.206122	0.0156573		0.439413				2.74706e+19	0.974797	0
1	2	0	1	0	0	0		0.247193	0.0346805	0.206477	0.0142613		0.434013				2.7176e+19	0.975704	0
1	2	0	1	0	0	0		0.282299	0.0406645	0.207826	0.0188355		0.437365				2.65047e+19	0.97653	0
1	2	0	1	0	0	0		0.244356	0.0353078	0.207503	0.0179064		0.437037				2.63221e+19	0.97694	0
1	2	0	1	0	0	0		0.311456	0.0453185	0.205895	0.0152154		0.43541				2.60796e+19	0.977198	0
1	2	0	1	0	0	0		0.23192	0.0342962	0.207185	0.0173385		0.441719				2.59846e+19	0.977461	0
1	2	0	1	0	0	0		0.245542	0.0363644	0.207503	0.0198595		0.437037				2.57149e+19	0.977793	0
1	2	0	1	0	0	0		0.25865	0.0387385	0.207557	0.017562		0.435154				2.55777e+19	0.977978	0
1	2	0	1	0	0	0		0.251876	0.0381103	0.206942	0.0173752		0.436263				2.54414e+19	0.978192	0
1	2	0	1	0	0	0		0.23192	0.0353414	0.206429	0.0170638		0.443672				2.5302e+19	0.978452	0
1	2	0	1	0	0	0		0.33791	0.0509802	0.206771	0.0156468		0.435161				2.48984e+19	0.978825	0
1	2	0	1	0	0	0		0.259055	0.0407354	0.2062	0.0138021		0.440151				2.46525e+19	0.979326	0
1	2	0	1	0	0	0		0.220316	0.0351501	0.205222	0.0143705		0.434396				2.4433e+19	0.979719	0
1	2	0	1	0	0	0		0.20885	0.0333382	0.207194	0.0206843		0.43631				2.42933e+19	0.979825	0
1	2	0	1	0	0	0		0.272065	0.0435116	0.207886	0.0185534		0.435571				2.41087e+19	0.979945	0
1	2	0	1	0	0	0		0.241373	0.0390714	0.206492	0.0171933		0.437077				2.38014e+19	0.980472	0
1	2	0	1	0	0	0		0.212224	0.0353565	0.206207	0.0118591		0.43453				2.35385e+19	0.980931	0
1	2	0	1	0	0	0		0.272848	0.045369	0.208099	0.0182132		0.438495				2.33428e+19	0.980936	0
1	2	0	1	0	0	0		0.209981	0.0355929	0.208671	0.0168537		0.436561				2.29252e+19	0.981634	0
1	2	0	1	0	0	0		0.220835	0.0380493	0.207099	0.0180784		0.438028				2.25742e+19	0.982048	0
1	2	0	1	0	0	0		0.187205	0.0330832	0.206685	0.0186396		0.437233				2.20662e+19	0.982744	0
1	2	0	1	0	0	0		0.298591	0.0525499	0.207025	0.0148419		0.435231				2.17293e+19	0.982961	0
1	2	0	1	0	0	0		0.20979	0.0379293	0.206914	0.0173258		0.435255				2.14566e+19	0.983438	0
1	2	0	1	0	0	0		0.332123	0.0604502	0.206722	0.0176526		0.435466				2.09378e+19	0.983784	0
1	2	0	1	0	0	0		0.212748	0.0397323	0.206502	0.0157289		0.434087				2.07752e+19	0.98424	0
1	2	0	1	0	0	0		0.310388	0.0578538	0.209319	0.0151339		0.435828				2.03711e+19	0.984482	0
1	2	0	1	0	0	0		0.284348	0.0535751	0.207378	0.017624		0.436134				2.01869e+19	0.984737	0
1	2	0	1	0	0	0		0.294201	0.0558348	0.206393	0.017708		0.435099				2.00269e+19	0.984902	0
1	2	0	1	0	0	0		0.269652	0.052242	0.208284	0.0175567		0.436541				1.97912e+19	0.985181	0
1	2	0	1	0	0	0		0.192172	0.0380451	0.206477	0.01207		0.435037				1.95748e+19	0.985651	0
1	2	0	1	0	0	0		0.220072	0.0437329	0.20676	0.0126818		0.435845				1.93868e+19	0.985788	0
1	2	0	1	0	0	0		0.245147	0.049797	0.223622	0.0165273		0.444042				1.90561e+19	0.985859	0
1	2	0	1	0	0	0		0.208019	0.0427737	0.206624	0.0193087		0.435058				1.8942e+19	0.9862	0
1	2	0	1	0	0	0		0.313637	0.0632648	0.210982	0.0200488		0.435883				1.85713e+19	0.986362	0
1	2	0	1	0	0	0		0.222645	0.046422	0.206384	0.0183438		0.435416				1.84208e+19	0.986738	0
1	2	0	1	0	0	0		0.228487	0.0483865	0.207489	0.0181836		0.43699				1.78879e+19	0.987271	0
1	2	0	1	0	0	0		0.380325	0.0792764	0.206448	0.0198252		0.433962				1.75148e+19	0.987375	0
1	2	0	1	0	0	0		0.188266	0.0411426	0.207088	0.0132144		0.437325				1.74549e+19	0.987823	0
1	2	0	1	0	0	0		0.315755	0.0686878	0.209458	0.0178739		0.437035				1.70082e+19	0.987969	0
1	2	0	1	0	0	0		0.31093	0.0677296	0.209335	0.0222769		0.43639				1.67386e+19	0.988218	0
1	2	0	1	0	0	0		0.20326	0.0467002	0.206578	0.0158051		0.434859				1.63688e+19	0.988821	0
1	2	0	1	0	0	0		0.230098	0.0541836	0.206675	0.0177015		0.43709				1.57104e+19	0.989371	0
1	2	0	1	0	0	0		0.180453	0.0434306	0.205708	0.0171794		0.435127				1.56386e+19	0.989528	0
1	2	0	1	0	0	0		0.264627	0.0628216	0.209453	0.0159751		0.434392				1.53577e+19	0.989629	0
1	2	0	1	0	0	0		0.217835	0.0546554	0.206552	0.0149758		0.433903				1.46031e+19	0.9904	0
1	2	0	1	0	0	0		0.256174	0.0638043	0.20721	0.0147511		0.437374				1.44814e+19	0.990445	0
1	2	0	1	0	0	0		0.291549	0.0724412	0.213801	0.0175581		0.437791				1.42812e+19	0.990502	0
1	2	0	1	0	0	0		0.201073	0.0526899	0.20741	0.0157353		0.435674				1.37598e+19	0.991144	0
1	2	0	1	0	0	0		0.315774	0.0823429	0.20699	0.0197966		0.437708				1.35078e+19	0.991146	0
1	2	0	1	0	0	0		0.180299	0.0484125	0.206604	0.0165049		0.436257				1.34138e+19	0.991466	0
1	2	0	1	0	0	0		0.223217	0.0606298	0.209102	0.0204336		0.438939				1.29247e+19	0.991766	0
1	2	0	1	0	0	0		0.214711	0.0592961	0.20919	0.017355		0.433615				1.27604e+19	0.991927	0
1	2	0	1	0	0	0		0.184025	0.0524519	0.206621	0.0166293		0.434789				1.23787e+19	0.992298	0
1	2	0	1	0	0	0		0.188799	0.055078	0.207478	0.0161329		0.438684				1.19077e+19	0.992661	0
1	2	0	1	0	0	0		0.246575	0.0711004	0.214688	0.0260802		0.436118				1.16254e+19	0.992714	0
1	2	0	1	0	0	0		0.210546	0.0629635	0.208793	0.0179676		0.433263				1.16018e+19	0.992841	0
1	2	0	1	0	0	0		0.211464	0.0627503	0.215505	0.0328944		0.435274				1.13027e+19	0.992974	0
1	2	0	1	0	0	0		0.303862	0.0896304	0.210279	0.0209453		0.436312				1.11482e+19	0.993048	0
1	2	0	1	0	0	0		0.246787	0.0773278	0.20867	0.0178072		0.437158				1.05112e+19	0.993624	0
1	2	0	1	0	0	0		0.202386	0.0659589	0.206898	0.0154121		0.433585				1.00893e+19	0.994012	0
1	2	0	1	0	0	0		0.212756	0.0720801	0.207941	0.0169247		0.435666				9.40074e+18	0.994481	0
1	2	0	1	0	0	0		0.201999	0.0730507	0.208105	0.0199143		0.431494				8.51303e+18	0.995097	0
1	2	0	1	0	0	0		0.188958	0.071612	0.208459	0.0176261		0.436747				7.96786e+18	0.995484	0
1	2	0	1	0	0	0		0.207827	0.0807247	0.211035	0.0251709		0.433519				7.42308e+18	0.995792	0
1	2	0	1	0	0	0		0.2637	0.102881	0.220843	0.0291468		0.434284				6.89794e+18	0.996041	0
1	2	0	1	0	0	0		0.29794	0.123699	0.214401	0.0174247		0.436253				6.14046e+18	0.996536	0
1	2	0	1	0	0	0		0.18595	0.0840365	0.207652	0.0161654		0.43341				5.8575e+18	0.996832	0
1	2	0	1	0	0	0		0.175434	0.0819401	0.208818	0.0188459		0.433649				5.5253e+18	0.997034	0
1	2	0	1	0	0	0		0.176937	0.0855683	0.208251	0.0181103		0.434397				5.25531e+18	0.997194	0
1	2	0	1	0	0	0		0.230298	0.113737	0.209324	0.0183211		0.438068				5.0257e+18	0.997272	0
1	2	0	1	0	0	0		0.173031	0.0888794	0.209044	0.014204		0.436854				4.73114e+18	0.997509	0
1	2	0	1	0	0	0		0.290142	0.143017	0.217508	0.0227259		0.459039				4.353e+18	0.997609	0
1	2	0	1	0	0	0		0.172313	0.0946982	0.208733	0.0204886		0.431189				4.14449e+18	0.997833	0

## Sheet: Figure 3
Defined system and circuit topology							Pareto optimal parameter values										Performance
s_i	xporter	regT	regE	regEp	regTp	regTF	sTX_T	sTX_E	sTX_Ep	sTX_Tp	sTX_TF	K_T	K_E	K_Ep	K_Tp	K_TF	vProd	pYield	Design @ Pareto-"knee"
1	2	-1	1	-1	-1	0	1.98886	0.0337811	0.075097	0.409865	0.00551976	0.0198401	0.516577	0.744799	0.761906		2.61218e+19	0.890353	0
1	2	-1	1	-1	-1	0	1.98935	0.0337811	0.0754716	0.409865	0.00551976	0.0199515	0.516577	0.744799	0.761906		2.61103e+19	0.894497	0
1	2	-1	1	-1	-1	0	1.98654	0.0379963	0.0767235	0.410242	0.00560407	0.019926	0.512096	0.754801	0.759727		2.60791e+19	0.897937	0
1	2	-1	1	-1	-1	0	1.98721	0.0367576	0.0735589	0.408991	0.00571717	0.0196722	0.51576	0.745335	0.761329		2.60575e+19	0.901722	0
1	2	-1	1	-1	-1	0	1.98577	0.04097	0.0782924	0.409313	0.00567513	0.0199983	0.510366	0.753608	0.759581		2.60116e+19	0.904929	0
1	2	-1	1	-1	-1	0	1.98586	0.0408479	0.0785388	0.410814	0.00585956	0.0194477	0.512116	0.770692	0.757664		2.59845e+19	0.907124	0
1	2	-1	1	-1	-1	0	1.98542	0.0347043	0.0718518	0.410821	0.00428831	0.0263014	0.518517	0.7428	0.758527		2.59705e+19	0.909809	0
1	2	-1	1	-1	-1	0	1.98523	0.0414946	0.0756389	0.410324	0.00481887	0.023819	0.511112	0.745291	0.758578		2.5924e+19	0.910219	0
1	2	-1	1	-1	-1	0	1.98688	0.0360479	0.0746679	0.409007	0.00630053	0.0182617	0.507682	0.742628	0.759402		2.5861e+19	0.916072	0
1	2	-1	1	-1	-1	0	1.98688	0.0360479	0.0746679	0.409007	0.00630053	0.0182617	0.506705	0.742628	0.759402		2.58609e+19	0.916072	0
1	2	-1	1	-1	-1	0	1.98612	0.0405553	0.0768313	0.410192	0.00591723	0.0196948	0.511783	0.745634	0.759103		2.57871e+19	0.918701	0
1	2	-1	1	-1	-1	0	1.98528	0.0367092	0.090528	0.409706	0.00522909	0.0216779	0.512162	0.75545	0.757585		2.57674e+19	0.919673	0
1	2	-1	1	-1	-1	0	1.98635	0.0389135	0.0786675	0.409258	0.00490023	0.023695	0.516352	0.742623	0.758334		2.572e+19	0.92193	0
1	2	-1	1	-1	-1	0	1.98679	0.0412369	0.0890907	0.409448	0.00609567	0.0190905	0.511429	0.747072	0.75945		2.56491e+19	0.92414	0
1	2	-1	1	-1	-1	0	1.9874	0.0334465	0.0744533	0.409286	0.00593119	0.0196748	0.511718	0.752463	0.758423		2.55924e+19	0.926928	0
1	2	-1	1	-1	-1	0	1.98553	0.0423425	0.081689	0.409911	0.00551797	0.021538	0.510397	0.749886	0.756346		2.54758e+19	0.929314	0
1	2	-1	1	-1	-1	0	1.98682	0.037072	0.0777076	0.409832	0.00569184	0.0208041	0.51055	0.746781	0.756556		2.54336e+19	0.93106	0
1	2	-1	1	-1	-1	0	1.98506	0.0426543	0.0739228	0.409217	0.00501669	0.024105	0.511119	0.743306	0.759208		2.53459e+19	0.93255	0
1	2	-1	1	-1	-1	0	1.98625	0.0411924	0.0776897	0.411169	0.00609938	0.0197615	0.512501	0.74659	0.759736		2.53205e+19	0.933466	0
1	2	-1	1	-1	-1	0	1.98833	0.0347818	0.07496	0.409878	0.00593044	0.0201798	0.512376	0.747611	0.759229		2.52396e+19	0.936022	1
1	2	-1	1	-1	-1	0	1.98314	0.0420567	0.0771165	0.410647	0.00604221	0.020111	0.515253	0.742134	0.761697		2.51901e+19	0.936177	0
1	2	-1	1	-1	-1	0	1.9783	0.042999	0.077039	0.4102	0.0057405	0.0212209	0.511211	0.746045	0.759987		2.5118e+19	0.937491	0
1	2	-1	1	-1	-1	0	1.98654	0.0379963	0.0767235	0.410242	0.00609235	0.019926	0.512096	0.754801	0.759727		2.50827e+19	0.93892	0
1	2	-1	1	-1	-1	0	1.98813	0.0370568	0.0744773	0.409954	0.00503359	0.0241309	0.515215	0.743973	0.760278		2.50387e+19	0.939876	0
1	2	-1	1	-1	-1	0	1.98469	0.0435875	0.0770361	0.409421	0.00596189	0.0207144	0.513794	0.744315	0.763162		2.49758e+19	0.940325	0
1	2	-1	1	-1	-1	0	1.98802	0.0353963	0.0751083	0.410185	0.00578305	0.0210358	0.515439	0.745589	0.761687		2.49439e+19	0.941732	0
1	2	-1	1	-1	-1	0	1.98805	0.0323808	0.0720849	0.408778	0.00507789	0.0239962	0.506679	0.73999	0.754606		2.47579e+19	0.945049	0
1	2	-1	1	-1	-1	0	1.98701	0.0365549	0.083247	0.409541	0.00518227	0.0235133	0.512085	0.752891	0.758932		2.4684e+19	0.945783	0
1	2	-1	1	-1	-1	0	1.98399	0.0532955	0.0917451	0.414004	0.00524138	0.0240244	0.511047	0.743831	0.759721		2.45479e+19	0.946615	0
1	2	-1	1	-1	-1	0	1.97521	0.0566802	0.0813258	0.410788	0.00471257	0.0271544	0.505434	0.742777	0.752419		2.44744e+19	0.947136	0
1	2	-1	1	-1	-1	0	1.98811	0.0323808	0.0720849	0.408778	0.00507789	0.0244413	0.506788	0.739502	0.754606		2.4343e+19	0.950761	0
1	2	-1	1	-1	-1	0	1.98871	0.0354961	0.075056	0.409773	0.00548816	0.0228891	0.512059	0.74472	0.760065		2.42304e+19	0.951944	0
1	2	-1	1	-1	-1	0	1.98613	0.040021	0.0876932	0.410419	0.00649585	0.0194034	0.511416	0.750591	0.75645		2.40568e+19	0.95353	0
1	2	-1	1	-1	-1	0	1.97192	0.0457017	0.084285	0.410608	0.00615841	0.0207218	0.51181	0.74601	0.759759		2.39716e+19	0.953884	0
1	2	-1	1	-1	-1	0	1.97929	0.0420601	0.0803352	0.410108	0.00580995	0.0222579	0.512145	0.748187	0.759358		2.36447e+19	0.957554	0
1	2	-1	1	-1	-1	0	1.98064	0.039905	0.0815275	0.409809	0.00603183	0.0213918	0.515038	0.741388	0.760089		2.35394e+19	0.958604	0
1	2	-1	1	-1	-1	0	1.98606	0.0420301	0.0779361	0.409535	0.00664036	0.0198147	0.51531	0.751482	0.758298		2.34409e+19	0.959514	0
1	2	-1	1	-1	-1	0	1.98672	0.0379636	0.0767432	0.409713	0.00620573	0.0211088	0.511172	0.753129	0.760071		2.32946e+19	0.960893	0
1	2	-1	1	-1	-1	0	1.98049	0.0396025	0.0817178	0.409349	0.00599729	0.0217574	0.511183	0.740933	0.759907		2.31977e+19	0.961491	0
1	2	-1	1	-1	-1	0	1.98871	0.0354961	0.075056	0.409773	0.00572944	0.0228891	0.512461	0.74472	0.760553		2.31214e+19	0.96238	0
1	2	-1	1	-1	-1	0	1.98658	0.0389142	0.0759416	0.410063	0.00628746	0.021126	0.512445	0.7462	0.760283		2.30168e+19	0.963012	0
1	2	-1	1	-1	-1	0	1.98711	0.0371107	0.0778375	0.410378	0.00632275	0.0210474	0.510853	0.751299	0.761843		2.27381e+19	0.965019	0
1	2	-1	1	-1	-1	0	1.98334	0.042405	0.0802199	0.4107	0.0060008	0.0224738	0.513588	0.743459	0.759257		2.25916e+19	0.965793	0
1	2	-1	1	-1	-1	0	1.96896	0.056699	0.0822079	0.409397	0.00595303	0.0232432	0.510973	0.741946	0.75995		2.2453e+19	0.966075	0
1	2	-1	1	-1	-1	0	1.98139	0.0472449	0.081744	0.409595	0.00603231	0.0229616	0.511675	0.748213	0.758427		2.2102e+19	0.96851	0
1	2	-1	1	-1	-1	0	1.98506	0.0360637	0.0753675	0.409165	0.00603257	0.0225562	0.513473	0.743587	0.761738		2.2034e+19	0.969319	0
1	2	-1	1	-1	-1	0	1.98692	0.0437389	0.0753809	0.409947	0.00626242	0.0223275	0.509772	0.749648	0.760075		2.19382e+19	0.969708	0
1	2	-1	1	-1	-1	0	1.98711	0.0371953	0.0756671	0.409736	0.00646051	0.0212901	0.511576	0.752041	0.759501		2.18646e+19	0.970251	0
1	2	-1	1	-1	-1	0	1.98449	0.041057	0.0830189	0.409541	0.00605002	0.0228022	0.510065	0.743834	0.758603		2.16919e+19	0.970999	0
1	2	-1	1	-1	-1	0	1.987	0.0360911	0.0734612	0.408975	0.00590733	0.0234089	0.515187	0.745209	0.759419		2.16598e+19	0.971344	0
1	2	-1	1	-1	-1	0	1.98535	0.0457959	0.0741731	0.409592	0.00633494	0.0225064	0.511838	0.742397	0.760202		2.15359e+19	0.971729	0
1	2	-1	1	-1	-1	0	1.98668	0.0368147	0.0769364	0.409635	0.00615086	0.0226539	0.51361	0.744156	0.759763		2.13163e+19	0.972944	0
1	2	-1	1	-1	-1	0	1.9864	0.0352041	0.0723287	0.411686	0.00515329	0.0271054	0.51931	0.7428	0.759302		2.12151e+19	0.97344	0
1	2	-1	1	-1	-1	0	1.98801	0.0362206	0.0744979	0.409645	0.00570811	0.0246531	0.512065	0.744682	0.75901		2.10581e+19	0.974139	0
1	2	-1	1	-1	-1	0	1.98599	0.0403432	0.0752183	0.410135	0.00535707	0.026592	0.516286	0.741415	0.759094		2.09737e+19	0.974413	0
1	2	-1	1	-1	-1	0	1.98779	0.040867	0.0777471	0.410181	0.00573059	0.0248863	0.51488	0.746065	0.759772		2.09218e+19	0.974626	0
1	2	-1	1	-1	-1	0	1.98699	0.0370318	0.0761474	0.41018	0.00601142	0.0236745	0.510322	0.747328	0.759338		2.06915e+19	0.975613	0
1	2	-1	1	-1	-1	0	1.98563	0.0406873	0.0779625	0.408942	0.0058633	0.024531	0.509052	0.745998	0.758872		2.05875e+19	0.975966	0
1	2	-1	1	-1	-1	0	1.98696	0.0403452	0.0766273	0.410268	0.00616487	0.0234173	0.508222	0.744733	0.758649		2.05491e+19	0.976125	0
1	2	-1	1	-1	-1	0	1.98795	0.0384794	0.07525	0.41105	0.00584704	0.024664	0.510232	0.743127	0.760784		2.04675e+19	0.976466	0
1	2	-1	1	-1	-1	0	1.98447	0.0645216	0.0768719	0.409127	0.00630921	0.0243236	0.51877	0.753025	0.758954		2.03576e+19	0.976467	0
1	2	-1	1	-1	-1	0	1.98298	0.0390567	0.074655	0.409188	0.00581205	0.024901	0.508776	0.742917	0.758051		2.03432e+19	0.976902	0
1	2	-1	1	-1	-1	0	1.98494	0.0438096	0.106341	0.409901	0.00638094	0.0220775	0.513567	0.744932	0.759308		2.02402e+19	0.977002	0
1	2	-1	1	-1	-1	0	1.98693	0.0375297	0.0763195	0.410204	0.0059479	0.024488	0.510055	0.748007	0.755897		1.99617e+19	0.978288	0
1	2	-1	1	-1	-1	0	1.98493	0.0485541	0.0750258	0.409799	0.0061499	0.0246636	0.508826	0.745943	0.759338		1.97267e+19	0.978933	0
1	2	-1	1	-1	-1	0	1.98611	0.0379694	0.0756248	0.409654	0.00637713	0.0232841	0.509509	0.746041	0.75977		1.94188e+19	0.98003	0
1	2	-1	1	-1	-1	0	1.97727	0.0365048	0.0765451	0.407854	0.00655981	0.0224663	0.511311	0.741989	0.760251		1.93131e+19	0.980254	0
1	2	-1	1	-1	-1	0	1.98643	0.044976	0.0742022	0.409724	0.00615531	0.0248547	0.510598	0.74307	0.758813		1.92075e+19	0.980605	0
1	2	-1	1	-1	-1	0	1.98054	0.0464303	0.0794491	0.410045	0.00607518	0.0250318	0.491691	0.741659	0.756746		1.91094e+19	0.980806	0
1	2	-1	1	-1	-1	0	1.97738	0.0554649	0.0781924	0.410024	0.00675375	0.0232015	0.511766	0.744679	0.759039		1.89069e+19	0.981258	0
1	2	-1	1	-1	-1	0	1.97535	0.0468011	0.0777796	0.410842	0.00604835	0.0253725	0.512574	0.744654	0.758575		1.88379e+19	0.981516	0
1	2	-1	1	-1	-1	0	1.95683	0.0442192	0.078057	0.409888	0.00704282	0.0214425	0.511771	0.739624	0.758278		1.87659e+19	0.981608	0
1	2	-1	1	-1	-1	0	1.9831	0.0390567	0.0748268	0.409361	0.00605619	0.0251416	0.508991	0.74312	0.758098		1.86508e+19	0.98219	0
1	2	-1	1	-1	-1	0	1.97581	0.0452399	0.0730366	0.410124	0.00633117	0.0245658	0.508774	0.73569	0.757264		1.85397e+19	0.982373	0
1	2	-1	1	-1	-1	0	1.98158	0.0516634	0.0723085	0.410672	0.00669357	0.023825	0.510315	0.746545	0.756202		1.84648e+19	0.982533	0
1	2	-1	1	-1	-1	0	1.98658	0.0358974	0.075075	0.408521	0.00668582	0.0227969	0.511527	0.742469	0.760249		1.83493e+19	0.983011	0
1	2	-1	1	-1	-1	0	1.98763	0.0361337	0.0731711	0.408614	0.00631251	0.0243373	0.511576	0.742761	0.758444		1.82229e+19	0.983344	0
1	2	-1	1	-1	-1	0	1.98734	0.0501304	0.0752473	0.410114	0.00622164	0.0257516	0.508262	0.740108	0.759548		1.80924e+19	0.983533	0
1	2	-1	1	-1	-1	0	1.98668	0.0379448	0.0767248	0.409476	0.00686383	0.0226688	0.509529	0.743336	0.761419		1.77925e+19	0.984313	0
1	2	-1	1	-1	-1	0	1.98781	0.0362918	0.0729019	0.40954	0.00615979	0.0254472	0.512092	0.743018	0.758311		1.75614e+19	0.984869	0
1	2	-1	1	-1	-1	0	1.98649	0.0406159	0.0788292	0.410384	0.00597752	0.0264472	0.511444	0.745238	0.757979		1.73742e+19	0.985201	0
1	2	-1	1	-1	-1	0	1.98289	0.0381481	0.078944	0.409814	0.00571427	0.0274016	0.511907	0.744313	0.758336		1.73055e+19	0.985345	0
1	2	-1	1	-1	-1	0	1.98671	0.0420454	0.0766536	0.410002	0.00630994	0.0253882	0.512317	0.743071	0.759938		1.72313e+19	0.985513	0
1	2	-1	1	-1	-1	0	1.98569	0.0425631	0.0908467	0.41033	0.00597992	0.0262156	0.511422	0.746993	0.761765		1.71637e+19	0.98557	0
1	2	-1	1	-1	-1	0	1.98765	0.0419695	0.0723411	0.409524	0.0063641	0.0255336	0.509532	0.743066	0.759824		1.70481e+19	0.98591	0
1	2	-1	1	-1	-1	0	1.98389	0.0482804	0.0774913	0.410193	0.00603789	0.0272503	0.49535	0.74782	0.753026		1.68315e+19	0.986265	0
1	2	-1	1	-1	-1	0	1.98658	0.0358974	0.0751084	0.408534	0.00694451	0.0230217	0.511039	0.742469	0.760363		1.67219e+19	0.986568	0
1	2	-1	1	-1	-1	0	1.98683	0.0354123	0.0761601	0.409698	0.0059048	0.0270428	0.509325	0.743158	0.755029		1.65601e+19	0.986872	0
1	2	-1	1	-1	-1	0	1.98434	0.0378584	0.0763759	0.409801	0.00671865	0.0240525	0.511117	0.743896	0.758804		1.64538e+19	0.987039	0
1	2	-1	1	-1	-1	0	1.985	0.0424675	0.0778491	0.408723	0.00773806	0.0212677	0.511585	0.76871	0.758147		1.63468e+19	0.987211	0
1	2	-1	1	-1	-1	0	1.98653	0.0379319	0.0778638	0.410169	0.00569464	0.0285441	0.511628	0.744837	0.759478		1.61429e+19	0.987606	0
1	2	-1	1	-1	-1	0	1.9859	0.0442018	0.0743231	0.410264	0.00629243	0.0266524	0.511441	0.743703	0.761081		1.60552e+19	0.98774	0
1	2	-1	1	-1	-1	0	1.97484	0.0517586	0.0763638	0.410058	0.00633419	0.0269405	0.509772	0.743594	0.758635		1.5848e+19	0.987997	0
1	2	-1	1	-1	-1	0	1.98798	0.0368556	0.0715131	0.410077	0.00631377	0.0263495	0.511616	0.744722	0.75828		1.57261e+19	0.988349	0
1	2	-1	1	-1	-1	0	1.98409	0.0463935	0.0908547	0.409856	0.00649582	0.0255801	0.511367	0.747092	0.764135		1.55805e+19	0.988458	0
1	2	-1	1	-1	-1	0	1.98721	0.0412692	0.0744242	0.409787	0.00576709	0.0292792	0.509863	0.739571	0.754275		1.55077e+19	0.988676	0
1	2	-1	1	-1	-1	0	1.98684	0.0368362	0.0774564	0.408984	0.00734445	0.0226551	0.51154	0.744631	0.760367		1.53645e+19	0.988899	0
1	2	-1	1	-1	-1	0	1.98752	0.0352915	0.0762071	0.409138	0.00591687	0.0279961	0.508945	0.742578	0.758913		1.53179e+19	0.988991	0
1	2	-1	1	-1	-1	0	1.98197	0.0481189	0.0827799	0.410019	0.00647197	0.0264093	0.511976	0.744772	0.758249		1.52315e+19	0.989027	0
1	2	-1	1	-1	-1	0	1.98699	0.0428362	0.0744874	0.410398	0.00648205	0.026541	0.512331	0.770748	0.760305		1.51334e+19	0.989238	0
1	2	-1	1	-1	-1	0	1.98093	0.0468643	0.0798859	0.410129	0.00682	0.0252569	0.492661	0.740682	0.757379		1.50275e+19	0.989344	0
1	2	-1	1	-1	-1	0	1.9868	0.0337672	0.0721543	0.408317	0.00634618	0.026584	0.511152	0.741927	0.75887		1.48009e+19	0.989783	0
1	2	-1	1	-1	-1	0	1.98234	0.0401463	0.0771431	0.41077	0.00642061	0.0266809	0.499299	0.743805	0.754712		1.46818e+19	0.989886	0
1	2	-1	1	-1	-1	0	1.98463	0.0543412	0.0797362	0.410393	0.00685798	0.0260601	0.510476	0.743434	0.757821		1.46013e+19	0.989957	0
1	2	-1	1	-1	-1	0	1.98642	0.0431825	0.0714763	0.409398	0.00683626	0.0258578	0.508869	0.742674	0.759989		1.44868e+19	0.99019	0
1	2	-1	1	-1	-1	0	1.98253	0.0351964	0.0762275	0.40977	0.00685649	0.0248308	0.51307	0.742701	0.759039		1.43615e+19	0.990353	0
1	2	-1	1	-1	-1	0	1.96599	0.0440049	0.0768036	0.410189	0.00600186	0.0290139	0.506322	0.744171	0.75654		1.42438e+19	0.990426	0
1	2	-1	1	-1	-1	0	1.98405	0.0472048	0.0755588	0.409949	0.00683311	0.026282	0.508571	0.746821	0.76066		1.40726e+19	0.990716	0
1	2	-1	1	-1	-1	0	1.98548	0.0357735	0.0794379	0.40984	0.00614341	0.0279975	0.511706	0.742516	0.758928		1.39178e+19	0.990941	0
1	2	-1	1	-1	-1	0	1.98669	0.0435513	0.0714763	0.409478	0.00699624	0.0258578	0.509339	0.743162	0.759989		1.38167e+19	0.991078	0
1	2	-1	1	-1	-1	0	1.98785	0.0367066	0.0759684	0.409776	0.00723934	0.0242216	0.511934	0.762831	0.759085		1.37604e+19	0.991157	0
1	2	-1	1	-1	-1	0	1.98956	0.0349316	0.0761287	0.408494	0.00771486	0.0226749	0.51256	0.741949	0.76093		1.36494e+19	0.991307	0
1	2	-1	1	-1	-1	0	1.98533	0.0441004	0.0800237	0.409747	0.00754059	0.0242159	0.509215	0.74855	0.757718		1.30699e+19	0.991945	0
1	2	-1	1	-1	-1	0	1.98348	0.0439093	0.0842574	0.410329	0.00687383	0.0265085	0.511847	0.750264	0.759887		1.27844e+19	0.992257	0
1	2	-1	1	-1	-1	0	1.9824	0.0341886	0.0944123	0.408497	0.00633873	0.0272261	0.511675	0.74125	0.760432		1.26956e+19	0.992335	0
1	2	-1	1	-1	-1	0	1.98909	0.0331688	0.0727535	0.409195	0.00558637	0.0323017	0.507252	0.742968	0.754878		1.25447e+19	0.9926	0
1	2	-1	1	-1	-1	0	1.96776	0.0416546	0.0776785	0.409696	0.00590287	0.0310561	0.510324	0.744161	0.7591		1.24137e+19	0.992645	0
1	2	-1	1	-1	-1	0	1.9872	0.0340723	0.0763963	0.409954	0.00582825	0.0310375	0.511473	0.746716	0.75948		1.2346e+19	0.992788	0
1	2	-1	1	-1	-1	0	1.98257	0.0542643	0.0749304	0.41131	0.00697321	0.0280573	0.513585	0.747805	0.745069		1.2183e+19	0.992905	0
1	2	-1	1	-1	-1	0	1.98064	0.0472883	0.0863172	0.410792	0.00628741	0.0300101	0.510843	0.746551	0.75607		1.18936e+19	0.993185	0
1	2	-1	1	-1	-1	0	1.98505	0.046991	0.0734618	0.410313	0.00685202	0.0284499	0.495907	0.744712	0.761503		1.17979e+19	0.993325	0
1	2	-1	1	-1	-1	0	1.98503	0.0387049	0.0746697	0.409274	0.0072701	0.0260298	0.511759	0.745176	0.759707		1.17397e+19	0.993395	0
1	2	-1	1	-1	-1	0	1.98486	0.0345415	0.0707894	0.409397	0.00569647	0.0329822	0.509645	0.744347	0.741269		1.162e+19	0.993531	0
1	2	-1	1	-1	-1	0	1.98435	0.0454916	0.0759726	0.40977	0.00645358	0.0301704	0.509145	0.740585	0.756483		1.15192e+19	0.993594	0
1	2	-1	1	-1	-1	0	1.98401	0.0497485	0.0731453	0.410024	0.00736199	0.0270693	0.507336	0.744698	0.755842		1.14593e+19	0.993646	0
1	2	-1	1	-1	-1	0	1.97613	0.0512657	0.0922998	0.410626	0.00663454	0.0289674	0.507505	0.745076	0.755436		1.13557e+19	0.993677	0
1	2	-1	1	-1	-1	0	1.97963	0.0414773	0.0767827	0.410347	0.00733578	0.0265727	0.509786	0.74274	0.760617		1.09988e+19	0.994066	0
1	2	-1	1	-1	-1	0	1.98438	0.0351655	0.081145	0.410981	0.00592691	0.0319011	0.50974	0.745553	0.748872		1.08896e+19	0.994172	0
1	2	-1	1	-1	-1	0	1.97993	0.0537492	0.0807545	0.410718	0.00682759	0.0297714	0.510781	0.742803	0.759036		1.07415e+19	0.994272	0
1	2	-1	1	-1	-1	0	1.98525	0.0377368	0.077029	0.410372	0.00630867	0.0309291	0.513579	0.748744	0.759297		1.06219e+19	0.994418	0
1	2	-1	1	-1	-1	0	1.98607	0.0436999	0.0757519	0.410198	0.00697059	0.028907	0.500372	0.749962	0.761505		1.05086e+19	0.994512	0
1	2	-1	1	-1	-1	0	1.98397	0.0475129	0.0762655	0.410552	0.00807908	0.0253125	0.495367	0.74338	0.760937		1.04304e+19	0.994564	0
1	2	-1	1	-1	-1	0	1.98596	0.0382184	0.0711673	0.409753	0.00685528	0.0292423	0.499176	0.740717	0.757391		1.03706e+19	0.994645	0
1	2	-1	1	-1	-1	0	1.98501	0.0412694	0.0718889	0.409008	0.00749005	0.0271734	0.50622	0.738051	0.761623		1.0248e+19	0.994741	0
1	2	-1	1	-1	-1	0	1.98528	0.0520862	0.0821676	0.408099	0.00671963	0.0308269	0.510391	0.744626	0.74656		1.01665e+19	0.99478	0
1	2	-1	1	-1	-1	0	1.9829	0.0356546	0.0744585	0.410118	0.00618292	0.0320903	0.510075	0.744582	0.746176		1.00642e+19	0.994888	0
1	2	-1	1	-1	-1	0	1.98429	0.0464701	0.0761932	0.408798	0.00660296	0.0314181	0.506955	0.741881	0.757781		9.975e+18	0.994951	0
1	2	-1	1	-1	-1	0	1.94086	0.0578175	0.070856	0.407258	0.00614972	0.034669	0.500122	0.748519	0.744581		9.85169e+18	0.994963	0
1	2	-1	1	-1	-1	0	1.98892	0.0339842	0.071777	0.409768	0.0062692	0.032542	0.506923	0.742392	0.754419		9.44432e+18	0.995392	0
1	2	-1	1	-1	-1	0	1.98485	0.0380838	0.0890463	0.411546	0.00637983	0.0314378	0.510677	0.746621	0.755804		9.32611e+18	0.995429	0
1	2	-1	1	-1	-1	0	1.98558	0.0383726	0.0712458	0.410603	0.00689706	0.0305766	0.508569	0.744028	0.753755		9.14767e+18	0.9956	0
1	2	-1	1	-1	-1	0	1.97891	0.0549239	0.0723049	0.411226	0.00584413	0.0383074	0.471452	0.740657	0.750359		8.99529e+18	0.995685	0
1	2	-1	1	-1	-1	0	1.97251	0.0416169	0.0765979	0.408643	0.00728156	0.0289829	0.51113	0.73836	0.759609		8.97028e+18	0.995698	0
1	2	-1	1	-1	-1	0	1.9764	0.0541658	0.0739334	0.411247	0.00695575	0.0321905	0.510566	0.752279	0.741341		8.84871e+18	0.995782	0
1	2	-1	1	-1	-1	0	1.98444	0.0534557	0.0732787	0.410779	0.0071123	0.0319587	0.505575	0.73967	0.759306		8.62763e+18	0.995954	0
1	2	-1	1	-1	-1	0	1.98603	0.057989	0.0904875	0.409361	0.00718081	0.0316388	0.499582	0.742487	0.758606		8.14585e+18	0.996256	0
1	2	-1	1	-1	-1	0	1.98639	0.0403514	0.0768085	0.410081	0.00599754	0.0368376	0.511777	0.743411	0.758462		8.02505e+18	0.99637	0
1	2	-1	1	-1	-1	0	1.98309	0.0509986	0.075503	0.410573	0.00844241	0.0275708	0.510242	0.74587	0.76085		7.89074e+18	0.996442	0
1	2	-1	1	-1	-1	0	1.98295	0.0370808	0.0782149	0.409403	0.00592547	0.0369718	0.500482	0.742867	0.750266		7.78407e+18	0.996521	0
1	2	-1	1	-1	-1	0	1.97527	0.0488129	0.0769578	0.410606	0.00630097	0.0366962	0.506305	0.747932	0.759959		7.66765e+18	0.996577	0
1	2	-1	1	-1	-1	0	1.9647	0.0472996	0.0759479	0.41014	0.0049515	0.0465845	0.51066	0.742284	0.758526		7.48402e+18	0.996684	0
1	2	-1	1	-1	-1	0	1.98407	0.048955	0.0772642	0.409531	0.00639141	0.0371143	0.485093	0.74163	0.750115		7.30703e+18	0.996814	0
1	2	-1	1	-1	-1	0	1.9816	0.0550169	0.0766627	0.410705	0.00631134	0.0385778	0.511004	0.743714	0.746176		7.22682e+18	0.996855	0
1	2	-1	1	-1	-1	0	1.98119	0.0451128	0.0754882	0.408287	0.00744982	0.0324109	0.511638	0.74609	0.759871		6.81224e+18	0.997108	0
1	2	-1	1	-1	-1	0	1.98317	0.0605108	0.0987801	0.410172	0.00745724	0.0330293	0.492097	0.742634	0.760415		6.50503e+18	0.997247	0
1	2	-1	1	-1	-1	0	1.98281	0.0543322	0.141798	0.409604	0.00801821	0.0281568	0.504997	0.745524	0.759526		6.39675e+18	0.99725	0
1	2	-1	1	-1	-1	0	1.98135	0.0436273	0.0843998	0.40957	0.00808129	0.0298908	0.509291	0.74515	0.754		6.34285e+18	0.99736	0
1	2	-1	1	-1	-1	0	1.98314	0.0476924	0.0725691	0.410357	0.00900313	0.0284224	0.491844	0.744846	0.762021		6.21761e+18	0.997442	0
1	2	-1	1	-1	-1	0	1.98749	0.055545	0.0735775	0.410628	0.0067258	0.0393518	0.493345	0.739896	0.750897		6.1465e+18	0.997483	0
1	2	-1	1	-1	-1	0	1.97357	0.0794632	0.0858612	0.409331	0.00710183	0.0386292	0.508571	0.743626	0.76031		6.06075e+18	0.997496	0
1	2	-1	1	-1	-1	0	1.98305	0.0418744	0.0735861	0.410895	0.00847044	0.0308085	0.50909	0.741487	0.752523		5.53772e+18	0.997801	0
1	2	-1	1	-1	-1	0	1.9871	0.0400289	0.0746301	0.409473	0.00935806	0.0277895	0.509381	0.744695	0.757772		5.46905e+18	0.997839	0
1	2	-1	1	-1	-1	0	1.9856	0.0382498	0.0718497	0.410023	0.00801548	0.0325195	0.4939	0.741232	0.750599		5.40131e+18	0.997877	0
1	2	-1	1	-1	-1	0	1.98661	0.0426622	0.0761222	0.409904	0.00566883	0.0468617	0.51047	0.743429	0.759706		5.2587e+18	0.997946	0
1	2	-1	1	-1	-1	0	1.98123	0.0488769	0.0745515	0.408914	0.00794065	0.0348025	0.507365	0.744174	0.753596		5.16639e+18	0.997986	0
1	2	-1	1	-1	-1	0	1.98483	0.0447042	0.0865729	0.409888	0.007141	0.0369223	0.509948	0.743733	0.757252		5.12585e+18	0.997997	0
1	2	-1	1	-1	-1	0	1.98438	0.050686	0.078407	0.408977	0.00998234	0.0279724	0.503776	0.744302	0.761507		5.02964e+18	0.998049	0
1	2	-1	1	-1	-1	0	1.98393	0.0474873	0.104673	0.410319	0.00767244	0.0338591	0.5116	0.744086	0.75839		4.93507e+18	0.99807	0
1	2	-1	1	-1	-1	0	1.98174	0.0574319	0.072162	0.410585	0.00843822	0.0352557	0.484519	0.740807	0.750054		4.81211e+18	0.998155	0
1	2	-1	1	-1	-1	0	1.98409	0.0466299	0.0980854	0.410627	0.00720606	0.0372508	0.509116	0.745793	0.75899		4.67554e+18	0.998202	0
1	2	-1	1	-1	-1	0	1.98409	0.0474195	0.099062	0.410817	0.00720606	0.0377438	0.509127	0.745793	0.75899		4.54279e+18	0.998263	0
1	2	-1	1	-1	-1	0	1.97462	0.0501477	0.0822116	0.410093	0.00732436	0.0392627	0.506952	0.744556	0.754392		4.4791e+18	0.998302	0
1	2	-1	1	-1	-1	0	1.98603	0.0445259	0.0768302	0.410097	0.00615861	0.0474181	0.510172	0.741926	0.75739		4.2911e+18	0.998402	0
1	2	-1	1	-1	-1	0	1.98651	0.0440377	0.0769029	0.410097	0.00615861	0.0474181	0.510172	0.741926	0.75739		4.26804e+18	0.998413	0
1	2	-1	1	-1	-1	0	1.98466	0.0453715	0.0747858	0.409266	0.0073602	0.0407175	0.496804	0.738814	0.761764		4.15067e+18	0.998465	0
1	2	0	1	-1	-1	0	1.99501	0.510353	0.0511501	0.405544	0.0417657		0.348734	0.768285	0.505134		7.20856e+19	0.834765	0
1	2	0	1	-1	-1	0	1.99546	0.565553	0.0657715	0.41118	0.0266071		0.341717	0.718926	0.478401		7.2076e+19	0.839204	0
1	2	0	1	-1	-1	0	1.99793	0.56856	0.0675939	0.414014	0.0260679		0.334926	0.719646	0.418906		7.20717e+19	0.843215	0
1	2	0	1	-1	-1	0	1.99294	0.588117	0.0733855	0.407793	0.0268124		0.3528	0.936077	0.493114		7.1956e+19	0.846496	0
1	2	0	1	-1	-1	0	1.99437	0.598393	0.0700196	0.410587	0.0253339		0.354173	0.705762	0.478548		7.18547e+19	0.853613	0
1	2	0	1	-1	-1	0	1.99633	0.509387	0.0671826	0.405803	0.0310585		0.294498	0.693805	0.534149		7.1812e+19	0.857592	0
1	2	0	1	-1	-1	0	1.99748	0.491995	0.0722287	0.411386	0.0326771		0.361465	0.713654	0.497133		7.16585e+19	0.861165	0
1	2	0	1	-1	-1	0	1.99536	0.536202	0.0659276	0.415305	0.0222775		0.343659	0.718081	0.492458		7.16047e+19	0.863443	0
1	2	0	1	-1	-1	0	1.99434	0.459054	0.068253	0.405547	0.0353223		0.46249	0.733557	0.518232		7.14494e+19	0.866399	0
1	2	0	1	-1	-1	0	1.99674	0.442226	0.0670196	0.408946	0.0331305		0.290508	0.677785	0.402999		7.13886e+19	0.868686	0
1	2	0	1	-1	-1	0	1.99503	0.618987	0.0720084	0.409923	0.0262355		0.368462	0.753358	0.491193		7.12206e+19	0.87111	0
1	2	0	1	-1	-1	0	1.99402	0.514061	0.0666582	0.41089	0.028162		0.344313	0.709219	0.295518		7.11513e+19	0.872796	0
1	2	0	1	-1	-1	0	1.99707	0.40396	0.0684788	0.408932	0.0234318		0.245066	0.671806	0.565126		7.10221e+19	0.876387	0
1	2	0	1	-1	-1	0	1.99237	0.427541	0.0707985	0.43073	0.0251232		0.348363	0.708748	0.479442		7.07371e+19	0.877427	0
1	2	0	1	-1	-1	0	1.99428	0.621159	0.072638	0.408619	0.0261676		0.368854	0.727813	0.512127		7.05702e+19	0.881576	0
1	2	0	1	-1	-1	0	1.99338	0.386284	0.0690737	0.425857	0.0229324		0.34822	0.707814	0.485153		7.0136e+19	0.886462	0
1	2	0	1	-1	-1	0	1.99466	0.62256	0.0650605	0.408591	0.025186		0.378	0.702248	0.479478		6.97374e+19	0.891921	0
1	2	0	1	-1	-1	0	1.99875	0.408324	0.0713133	0.415079	0.0260286		0.320712	0.719325	0.480594		6.95187e+19	0.894353	0
1	2	0	1	-1	-1	0	1.99238	0.493169	0.0709196	0.429824	0.0256107		0.399311	0.688491	0.504796		6.92483e+19	0.89504	0
1	2	0	1	-1	-1	0	1.99175	0.36075	0.0686973	0.412469	0.0248541		0.345145	0.731254	0.461882		6.8784e+19	0.900158	0
1	2	0	1	-1	-1	0	1.99436	0.535001	0.0675181	0.424412	0.027523		0.346203	0.728542	0.547514		6.84612e+19	0.90223	0
1	2	0	1	-1	-1	0	1.99484	0.565017	0.080117	0.42352	0.0278982		0.400382	0.659221	0.533755		6.82761e+19	0.903067	0
1	2	0	1	-1	-1	0	1.9942	0.469299	0.0689285	0.409862	0.0339399		0.456099	0.726749	0.515173		6.81111e+19	0.90529	1
1	2	0	1	-1	-1	0	1.99353	0.545232	0.0687296	0.418817	0.0281484		0.356866	0.714638	0.484702		6.77905e+19	0.907153	0
1	2	0	1	-1	-1	0	1.99403	0.466499	0.0690201	0.409858	0.0321812		0.419708	0.721599	0.515169		6.73701e+19	0.910318	0
1	2	0	1	-1	-1	0	1.993	0.527168	0.0727581	0.41959	0.0274108		0.371394	0.7148	0.485036		6.69446e+19	0.912344	0
1	2	0	1	-1	-1	0	1.99325	0.475521	0.07015	0.420582	0.0279076		0.346025	0.755371	0.484845		6.66644e+19	0.914118	0
1	2	0	1	-1	-1	0	1.99302	0.400913	0.0717344	0.408991	0.0326748		0.32601	0.697565	0.416682		6.64258e+19	0.915676	0
1	2	0	1	-1	-1	0	1.99426	0.476343	0.0676	0.413161	0.0266861		0.354995	0.705779	0.480917		6.63608e+19	0.916363	0
1	2	0	1	-1	-1	0	1.99619	0.480506	0.0782477	0.41102	0.0322764		0.358388	0.70455	0.47021		6.5996e+19	0.917873	0
1	2	0	1	-1	-1	0	1.99469	0.503594	0.0689741	0.412376	0.0287432		0.347143	0.743289	0.498686		6.57195e+19	0.919578	0
1	2	0	1	-1	-1	0	1.99662	0.410293	0.0700013	0.41142	0.0257019		0.322632	0.720377	0.512058		6.55118e+19	0.92096	0
1	2	0	1	-1	-1	0	1.98972	0.444697	0.0713521	0.418313	0.0231268		0.370364	0.778814	0.516213		6.51245e+19	0.92205	0
1	2	0	1	-1	-1	0	1.99462	0.50731	0.0656745	0.417274	0.0273038		0.352031	0.711204	0.551507		6.48632e+19	0.923589	0
1	2	0	1	-1	-1	0	1.99438	0.47135	0.068863	0.411777	0.0245889		0.400053	0.733681	0.516016		6.4286e+19	0.926352	0
1	2	0	1	-1	-1	0	1.99368	0.450234	0.0692761	0.409856	0.0219333		0.352326	0.721199	0.515165		6.38451e+19	0.928293	0
1	2	0	1	-1	-1	0	1.99368	0.450234	0.0692761	0.409856	0.0219333		0.352326	0.689949	0.515165		6.38417e+19	0.928304	0
1	2	0	1	-1	-1	0	1.99406	0.526353	0.068119	0.404797	0.0306844		0.341431	0.722731	0.516946		6.34444e+19	0.9297	0
1	2	0	1	-1	-1	0	1.99471	0.379449	0.0663147	0.411017	0.0239921		0.40137	0.769616	0.539669		6.32297e+19	0.930793	0
1	2	0	1	-1	-1	0	1.99515	0.477994	0.0738624	0.417391	0.0247414		0.424688	0.720021	0.500117		6.27834e+19	0.931941	0
1	2	0	1	-1	-1	0	1.99613	0.342806	0.0722156	0.412299	0.0222935		0.344609	0.739411	0.498135		6.26941e+19	0.932623	0
1	2	0	1	-1	-1	0	1.9939	0.400646	0.0728849	0.413659	0.0606506		0.350962	0.733633	0.498265		6.21611e+19	0.933108	0
1	2	0	1	-1	-1	0	1.9946	0.45968	0.0718631	0.411424	0.0271932		0.367539	0.739201	0.504301		6.21227e+19	0.934443	0
1	2	0	1	-1	-1	0	1.99565	0.339967	0.0714283	0.415787	0.0244579		0.342252	0.71947	0.474368		6.17193e+19	0.93584	0
1	2	0	1	-1	-1	0	1.995	0.367597	0.0684018	0.411047	0.0175327		0.339288	0.699488	0.557701		6.16236e+19	0.936584	0
1	2	0	1	-1	-1	0	1.99459	0.44563	0.0645852	0.411644	0.0225381		0.334135	0.708738	0.618312		6.11147e+19	0.938105	0
1	2	0	1	-1	-1	0	1.99324	0.405414	0.0717459	0.412612	0.0219774		0.345434	0.721661	0.494293		6.08961e+19	0.938546	0
1	2	0	1	-1	-1	0	1.99442	0.333263	0.0689109	0.41136	0.0223927		0.348085	0.697118	0.499472		6.07039e+19	0.939291	0
1	2	0	1	-1	-1	0	1.99307	0.328514	0.0695869	0.424043	0.0241206		0.332659	0.794292	0.486303		5.99537e+19	0.941056	0
1	2	0	1	-1	-1	0	1.99298	0.476152	0.0861269	0.412856	0.0210671		0.352412	0.771912	0.511574		5.97623e+19	0.941518	0
1	2	0	1	-1	-1	0	1.99462	0.50305	0.0655201	0.406654	0.0245329		0.361193	0.709586	0.482324		5.96011e+19	0.9426	0
1	2	0	1	-1	-1	0	1.99473	0.477917	0.0728304	0.414904	0.022237		0.344131	0.717943	0.494883		5.92626e+19	0.94325	0
1	2	0	1	-1	-1	0	1.99454	0.394187	0.0672088	0.434484	0.0264804		0.357636	0.701335	0.537451		5.84395e+19	0.945021	0
1	2	0	1	-1	-1	0	1.99496	0.534699	0.0709556	0.414667	0.0213913		0.339321	0.703715	0.522324		5.81423e+19	0.946247	0
1	2	0	1	-1	-1	0	1.99329	0.462011	0.0752478	0.412634	0.0226605		0.346209	0.748239	0.49857		5.80016e+19	0.946525	0
1	2	0	1	-1	-1	0	1.994	0.42367	0.0695264	0.407019	0.0268466		0.364791	0.71176	0.483266		5.76803e+19	0.947535	0
1	2	0	1	-1	-1	0	1.99602	0.348265	0.0682391	0.413841	0.0252508		0.311895	0.68758	0.425274		5.70171e+19	0.949144	0
1	2	0	1	-1	-1	0	1.99415	0.421223	0.0832395	0.406307	0.0245874		0.371012	0.744568	0.515284		5.64803e+19	0.950144	0
1	2	0	1	-1	-1	0	1.99335	0.401679	0.0713984	0.417282	0.0299543		0.43172	0.720902	0.513874		5.59677e+19	0.951193	0
1	2	0	1	-1	-1	0	1.99148	0.336714	0.0760713	0.415626	0.030783		0.425226	0.719195	0.509979		5.50112e+19	0.953132	0
1	2	0	1	-1	-1	0	1.99299	0.376725	0.0719549	0.417679	0.022062		0.331401	0.738638	0.480796		5.45516e+19	0.954375	0
1	2	0	1	-1	-1	0	1.99498	0.425772	0.0679959	0.408609	0.0272395		0.31942	0.719658	0.514574		5.40934e+19	0.955492	0
1	2	0	1	-1	-1	0	1.99261	0.307057	0.0714567	0.422384	0.0247042		0.345862	0.784821	0.490573		5.36628e+19	0.956003	0
1	2	0	1	-1	-1	0	1.99675	0.377025	0.0744512	0.413321	0.024887		0.34793	0.719822	0.475253		5.32902e+19	0.956956	0
1	2	0	1	-1	-1	0	1.98771	0.4802	0.0728388	0.408707	0.0329689		0.455252	0.721192	0.461262		5.27335e+19	0.957682	0
1	2	0	1	-1	-1	0	1.99386	0.416657	0.063347	0.405977	0.0224567		0.476209	0.729198	0.590148		5.25739e+19	0.958592	0
1	2	0	1	-1	-1	0	1.99393	0.42541	0.0713889	0.409058	0.0260474		0.357861	0.702281	0.49205		5.17827e+19	0.959749	0
1	2	0	1	-1	-1	0	1.99483	0.419373	0.0680154	0.408396	0.0272525		0.339983	0.727829	0.53259		5.14963e+19	0.960322	0
1	2	0	1	-1	-1	0	1.99354	0.416893	0.072941	0.414296	0.0224897		0.37241	0.747992	0.494727		5.11463e+19	0.960797	0
1	2	0	1	-1	-1	0	1.99323	0.585948	0.0693198	0.409154	0.0268587		0.338593	0.707423	0.348304		5.08655e+19	0.96125	0
1	2	0	1	-1	-1	0	1.99416	0.395287	0.0788479	0.420574	0.0223188		0.34511	0.727001	0.51725		4.99116e+19	0.962667	0
1	2	0	1	-1	-1	0	1.99491	0.404705	0.068528	0.416495	0.0269776		0.336549	0.702942	0.510082		4.955e+19	0.963417	0
1	2	0	1	-1	-1	0	1.99367	0.377631	0.0751857	0.415422	0.0247252		0.344465	0.665131	0.511691		4.90911e+19	0.964068	0
1	2	0	1	-1	-1	0	1.99453	0.404216	0.0724475	0.408569	0.0264074		0.348855	0.747455	0.527778		4.87412e+19	0.964745	0
1	2	0	1	-1	-1	0	1.99301	0.335775	0.0690098	0.416726	0.0272366		0.403385	0.726291	0.532309		4.84226e+19	0.965124	0
1	2	0	1	-1	-1	0	1.99466	0.47002	0.0735188	0.406707	0.0227206		0.469979	0.723879	0.569354		4.81538e+19	0.965681	0
1	2	0	1	-1	-1	0	1.99381	0.387107	0.0701263	0.412102	0.0224519		0.344536	0.717606	0.496106		4.77448e+19	0.966266	0
1	2	0	1	-1	-1	0	1.99573	0.326061	0.0688152	0.409228	0.0238172		0.287178	0.677374	0.499862		4.68573e+19	0.967617	0
1	2	0	1	-1	-1	0	1.99545	0.35705	0.0808229	0.413273	0.0225897		0.354299	0.70009	0.54946		4.65814e+19	0.967774	0
1	2	0	1	-1	-1	0	1.99421	0.395951	0.0761642	0.414816	0.0221853		0.347194	0.717837	0.502076		4.62279e+19	0.96829	0
1	2	0	1	-1	-1	0	1.99359	0.467181	0.0771099	0.429107	0.0245094		0.364297	0.722788	0.489268		4.59186e+19	0.968426	0
1	2	0	1	-1	-1	0	1.99415	0.379339	0.0684957	0.411419	0.0254499		0.344364	0.718796	0.500893		4.53522e+19	0.969574	0
1	2	0	1	-1	-1	0	1.99442	0.476184	0.0728751	0.40679	0.0246569		0.346593	0.709414	0.499663		4.46716e+19	0.970449	0
1	2	0	1	-1	-1	0	1.99433	0.373132	0.080238	0.410516	0.0230913		0.350068	0.721035	0.493269		4.42638e+19	0.970866	0
1	2	0	1	-1	-1	0	1.99124	0.383224	0.0732513	0.419749	0.0262874		0.381212	0.721295	0.490597		4.39627e+19	0.971122	0
1	2	0	1	-1	-1	0	1.99395	0.278438	0.0755606	0.410577	0.0315084		0.361083	0.696566	0.511213		4.35498e+19	0.971689	0
1	2	0	1	-1	-1	0	1.9945	0.332212	0.0683914	0.412838	0.0158004		0.34332	0.715458	0.499601		4.33564e+19	0.972215	0
1	2	0	1	-1	-1	0	1.99124	0.351974	0.0732513	0.419749	0.0262874		0.381212	0.721295	0.490597		4.2803e+19	0.972547	0
1	2	0	1	-1	-1	0	1.99325	0.333457	0.0799914	0.411686	0.0221096		0.346297	0.740039	0.501473		4.21576e+19	0.973402	0
1	2	0	1	-1	-1	0	1.99333	0.351183	0.0688246	0.415623	0.0236813		0.360171	0.707166	0.48847		4.13453e+19	0.974402	0
1	2	0	1	-1	-1	0	1.99371	0.325404	0.0722778	0.412638	0.0264494		0.373078	0.712739	0.495472		4.09419e+19	0.97482	0
1	2	0	1	-1	-1	0	1.99226	0.323681	0.0767027	0.414089	0.0194786		0.344811	0.733411	0.50097		4.05951e+19	0.975195	0
1	2	0	1	-1	-1	0	1.99382	0.301283	0.0706965	0.409551	0.0228073		0.450941	0.739119	0.513795		4.03428e+19	0.975571	0
1	2	0	1	-1	-1	0	1.99281	0.345238	0.0643009	0.41453	0.0251682		0.371283	0.708161	0.49403		4.00511e+19	0.97586	0
1	2	0	1	-1	-1	0	1.99311	0.318762	0.0663425	0.408064	0.022266		0.362072	0.714447	0.502863		3.96125e+19	0.976411	0
1	2	0	1	-1	-1	0	1.99428	0.334353	0.0723166	0.416238	0.0189572		0.343783	0.716452	0.526317		3.89447e+19	0.977002	0
1	2	0	1	-1	-1	0	1.98056	0.438771	0.082444	0.417192	0.0251228		0.343406	0.729115	0.509113		3.85178e+19	0.977088	0
1	2	0	1	-1	-1	0	1.9956	0.304192	0.0726151	0.417471	0.0235024		0.3468	0.693605	0.509411		3.82471e+19	0.977661	0
1	2	0	1	-1	-1	0	1.99336	0.289881	0.0751162	0.448368	0.019244		0.384059	0.71841	0.508307		3.78547e+19	0.977726	0
1	2	0	1	-1	-1	0	1.99369	0.244876	0.0799502	0.409487	0.0237843		0.344285	0.692684	0.528821		3.73326e+19	0.978429	0
1	2	0	1	-1	-1	0	1.99272	0.342467	0.079535	0.425891	0.0331055		0.345665	0.711178	0.496784		3.69295e+19	0.978676	0
1	2	0	1	-1	-1	0	1.99221	0.358467	0.0728469	0.415491	0.0211426		0.351267	0.722434	0.520322		3.64241e+19	0.979437	0
1	2	0	1	-1	-1	0	1.994	0.239457	0.0773537	0.409866	0.0227598		0.358704	0.710568	0.519567		3.61097e+19	0.979581	0
1	2	0	1	-1	-1	0	1.99344	0.320023	0.0752902	0.412812	0.0234146		0.342842	0.732221	0.510234		3.59966e+19	0.97983	0
1	2	0	1	-1	-1	0	1.99254	0.263253	0.0749067	0.417215	0.0237996		0.390267	0.712777	0.526778		3.55105e+19	0.980222	0
1	2	0	1	-1	-1	0	1.99375	0.298272	0.055554	0.409671	0.0277365		0.346049	0.717249	0.51765		3.52672e+19	0.98067	0
1	2	0	1	-1	-1	0	1.99411	0.244508	0.074948	0.412148	0.0232936		0.343468	0.737141	0.494106		3.43331e+19	0.981267	0
1	2	0	1	-1	-1	0	1.9938	0.340252	0.102694	0.423633	0.0303202		0.356333	0.714733	0.493559		3.39016e+19	0.981312	0
1	2	0	1	-1	-1	0	1.99259	0.261596	0.0754884	0.413224	0.0213865		0.344717	0.729147	0.543442		3.35394e+19	0.982017	0
1	2	0	1	-1	-1	0	1.98913	0.310118	0.0754693	0.410726	0.0240938		0.403749	0.745166	0.488354		3.30856e+19	0.982377	0
1	2	0	1	-1	-1	0	1.9922	0.30892	0.0647068	0.423456	0.0286579		0.382542	0.72677	0.494831		3.19796e+19	0.983267	0
1	2	0	1	-1	-1	0	1.99291	0.271835	0.0879488	0.429783	0.0269219		0.422834	0.743112	0.468366		3.14514e+19	0.983473	0
1	2	0	1	-1	-1	0	1.9953	0.280894	0.103793	0.416748	0.028014		0.374205	0.711507	0.512708		3.12426e+19	0.983617	0
1	2	0	1	-1	-1	0	1.99349	0.27527	0.075888	0.43108	0.0454429		0.347339	0.720905	0.512806		3.08874e+19	0.98388	0
1	2	0	1	-1	-1	0	1.99389	0.264872	0.0718184	0.41425	0.025094		0.339439	0.694779	0.503685		3.07886e+19	0.984271	0
1	2	0	1	-1	-1	0	1.99441	0.210778	0.0766478	0.417738	0.0247685		0.375108	0.721773	0.480309		3.02089e+19	0.984421	0
1	2	0	1	-1	-1	0	1.98904	0.271832	0.0759306	0.414708	0.0240548		0.363196	0.714402	0.486554		2.98403e+19	0.984941	0
1	2	0	1	-1	-1	0	1.99542	0.282761	0.0892553	0.415488	0.0278203		0.379071	0.71064	0.701941		2.93431e+19	0.985229	0
1	2	0	1	-1	-1	0	1.99405	0.303838	0.0801243	0.411527	0.0238643		0.360631	0.720547	0.504227		2.90183e+19	0.985587	0
1	2	0	1	-1	-1	0	1.99413	0.238864	0.0899098	0.427912	0.0215758		0.371403	0.722293	0.488252		2.85674e+19	0.985666	0
1	2	0	1	-1	-1	0	1.99309	0.292661	0.0778253	0.414927	0.0260208		0.342202	0.732979	0.501307		2.78709e+19	0.986395	0
1	2	0	1	-1	-1	0	1.99305	0.259809	0.0784684	0.41804	0.0629123		0.346629	0.695939	0.490766		2.74514e+19	0.986431	0
1	2	0	1	-1	-1	0	1.9917	0.256536	0.0930857	0.421726	0.0269599		0.380988	0.694415	0.518468		2.70895e+19	0.986783	0
1	2	0	1	-1	-1	0	1.99093	0.232848	0.0781871	0.412886	0.0252633		0.367277	0.711952	0.530824		2.67727e+19	0.987084	0
1	2	0	1	-1	-1	0	1.99246	0.295167	0.0842386	0.414526	0.0240916		0.353146	0.715539	0.496145		2.65462e+19	0.987294	0
1	2	0	1	-1	-1	0	1.99933	0.278897	0.0914713	0.442454	0.0287368		0.379509	0.702065	0.483591		2.59669e+19	0.987491	0
1	2	0	1	-1	-1	0	1.97858	0.194473	0.0737669	0.415171	0.0282117		0.34786	0.718428	0.511808		2.54468e+19	0.987817	0
1	2	0	1	-1	-1	0	1.99411	0.23653	0.082183	0.444276	0.0280085		0.363582	0.711948	0.447945		2.51119e+19	0.988031	0
1	2	0	1	-1	-1	0	1.9698	0.205426	0.0771265	0.412101	0.0222242		0.349512	0.72569	0.513935		2.38059e+19	0.988935	0
1	2	0	1	-1	-1	0	1.99375	0.228511	0.08686	0.422752	0.0277531		0.349571	0.752172	0.493471		2.34022e+19	0.989216	0
1	2	0	1	-1	-1	0	1.99211	0.186277	0.0860897	0.415974	0.0250875		0.346073	0.77488	0.4948		2.2593e+19	0.989682	0
1	2	0	1	-1	-1	0	1.99323	0.207667	0.0778039	0.417583	0.0235463		0.364352	0.724035	0.510492		2.2242e+19	0.990002	0
1	2	0	1	-1	-1	0	1.994	0.198065	0.0792995	0.412331	0.0166809		0.342697	0.77999	0.493001		2.19153e+19	0.990235	0
1	2	0	1	-1	-1	0	1.99144	0.231049	0.0832146	0.417255	0.0404249		0.422325	0.641766	0.558554		2.13832e+19	0.990454	0
1	2	0	1	-1	-1	0	1.99161	0.206284	0.0899259	0.411257	0.0235797		0.347537	0.687404	0.494339		2.08407e+19	0.990802	0
1	2	0	1	-1	-1	0	1.99255	0.216394	0.0783463	0.412527	0.0267817		0.372849	0.716003	0.506666		2.04505e+19	0.991094	0
1	2	0	1	-1	-1	0	1.99198	0.204369	0.108417	0.421609	0.0308479		0.471034	0.657196	0.530735		1.98165e+19	0.991235	0
1	2	0	1	-1	-1	0	1.98847	0.200957	0.0795482	0.423259	0.0226977		0.378921	0.730501	0.495698		1.95855e+19	0.991526	0
1	2	0	1	-1	-1	0	1.99607	0.146655	0.0833982	0.422424	0.0491403		0.391425	0.755856	0.605038		1.92318e+19	0.991554	0
1	2	0	1	-1	-1	0	1.99316	0.191392	0.0812077	0.41518	0.0225581		0.358835	0.765139	0.490552		1.8868e+19	0.991962	0
1	2	0	1	-1	-1	0	1.99218	0.180008	0.0812797	0.414218	0.0212359		0.345672	0.699368	0.547585		1.85032e+19	0.992158	0
1	2	0	1	-1	-1	0	1.93068	0.18834	0.0909661	0.417227	0.0283595		0.373167	0.659708	0.531778		1.79729e+19	0.992177	0
1	2	0	1	-1	-1	0	1.99442	0.19731	0.078752	0.416601	0.0233231		0.365744	0.722035	0.496996		1.78514e+19	0.992537	0
1	2	0	1	-1	-1	0	1.99097	0.177194	0.0786685	0.414694	0.020838		0.349236	0.702883	0.529697		1.73794e+19	0.992778	0
1	2	0	1	-1	-1	0	1.99263	0.175034	0.0545846	0.430396	0.0330605		0.386945	0.740258	0.510784		1.70859e+19	0.992929	0
1	2	0	1	-1	-1	0	1.99256	0.177083	0.0833018	0.42154	0.0343218		0.35888	0.733173	0.488021		1.66289e+19	0.993095	0
1	2	0	1	-1	-1	0	1.98797	0.181318	0.0888332	0.415458	0.032195		0.351825	0.714006	0.52678		1.62867e+19	0.993272	0
1	2	0	1	-1	-1	0	1.99363	0.177173	0.0794209	0.41213	0.0256293		0.345941	0.706854	0.513808		1.56008e+19	0.993706	0
1	2	0	1	-1	-1	0	1.99219	0.165095	0.081707	0.416109	0.0217958		0.353736	0.714996	0.550203		1.4423e+19	0.994278	0
1	2	0	1	-1	-1	0	1.99209	0.191063	0.0905528	0.417663	0.026977		0.370819	0.694353	0.496237		1.38889e+19	0.994505	0
1	2	0	1	-1	-1	0	1.94434	0.140632	0.0764402	0.415301	0.0160679		0.341958	0.777438	0.529442		1.3539e+19	0.994624	0
1	2	0	1	-1	-1	0	1.99264	0.146719	0.0781856	0.413657	0.0414428		0.348267	0.691643	0.519347		1.29345e+19	0.994956	0
1	2	0	1	-1	-1	0	1.99136	0.189975	0.0926484	0.421795	0.0274843		0.380695	0.691927	0.492698		1.27023e+19	0.995053	0
1	2	0	1	-1	-1	0	1.97324	0.151038	0.0835622	0.421749	0.0323824		0.356023	0.714891	0.498899		1.2262e+19	0.995226	0
1	2	0	1	-1	-1	0	1.93201	0.143749	0.0804079	0.41663	0.0148478		0.341049	0.822959	0.489844		1.18351e+19	0.995405	0
1	2	0	1	-1	-1	0	1.9955	0.134973	0.0875241	0.413715	0.0270431		0.368285	0.669283	0.555871		1.14676e+19	0.995651	0
1	2	0	1	-1	-1	0	1.99503	0.122422	0.106631	0.442789	0.0222915		0.433846	0.682958	0.623281		1.09313e+19	0.995797	0
1	2	0	1	-1	-1	0	1.99543	0.134895	0.0929293	0.415889	0.0263234		0.368684	0.695903	0.611347		1.07689e+19	0.99595	0
1	2	0	1	-1	-1	0	1.99352	0.134852	0.0980067	0.422871	0.0244347		0.371445	0.73136	0.620489		1.04232e+19	0.99608	0
1	2	0	1	-1	-1	0	1.99455	0.116728	0.0745036	0.412079	0.0271269		0.344466	0.701707	0.532849		1.02811e+19	0.996203	0
1	2	0	1	-1	-1	0	1.98522	0.152725	0.152672	0.421936	0.0497947		0.381292	0.660061	0.517285		9.76839e+18	0.996204	0
1	2	0	1	-1	-1	0	1.99253	0.13571	0.116319	0.424233	0.055597		0.377992	0.71281	0.471992		9.45291e+18	0.996411	0
1	2	0	1	-1	-1	0	1.98938	0.131866	0.0933558	0.415839	0.0310248		0.349714	0.717395	0.511564		9.1288e+18	0.996646	0
1	2	0	1	-1	-1	0	1.90271	0.132298	0.0853255	0.42228	0.0313322		0.38291	0.618475	0.515466		8.75464e+18	0.996691	0
1	2	0	1	-1	-1	0	1.99493	0.137546	0.104959	0.42662	0.0265018		0.440734	0.674321	0.717431		8.42951e+18	0.996919	0
1	2	0	1	-1	-1	0	1.92919	0.136611	0.131976	0.44118	0.0328502		0.38712	0.715187	0.527783		7.92622e+18	0.996976	0
1	2	0	1	-1	-1	0	1.99384	0.112495	0.0762239	0.412412	0.0301181		0.345871	0.692497	0.533274		7.73578e+18	0.997261	0
1	2	0	1	-1	-1	0	1.96039	0.136175	0.123328	0.417086	0.0254094		0.348542	0.704147	0.533251		7.29366e+18	0.997339	0
1	2	0	1	-1	-1	0	1.99335	0.1136	0.0916828	0.437968	0.0241601		0.375516	0.752249	0.607126		6.8407e+18	0.997572	0
1	2	0	1	-1	-1	0	1.99278	0.112514	0.087735	0.4206	0.0411824		0.355774	0.685751	0.499515		6.19866e+18	0.997829	0
1	2	0	1	-1	-1	0	1.99214	0.103143	0.0899513	0.415758	0.0216263		0.346784	0.685614	0.556654		5.49665e+18	0.998121	0
1	2	0	1	-1	-1	0	1.93945	0.105396	0.108219	0.416488	0.0443503		0.370113	0.693719	0.547751		4.94286e+18	0.998254	0
1	2	0	1	-1	-1	0	1.99608	0.0772177	0.109559	0.448277	0.026463		0.44855	0.652496	0.733022		4.69153e+18	0.998378	0
1	2	0	1	-1	-1	0	1.99214	0.103143	0.121201	0.478258	0.0763138		0.378034	0.697332	0.576185		4.36144e+18	0.998424	0
1	2	0	1	-1	-1	0	1.99025	0.11255	0.13899	0.421768	0.0486503		0.366392	0.629364	0.496717		4.20611e+18	0.998533	0
1	2	1	1	-1	-1	0	1.99696	0.187206	1.99664	1.77699	0.0527521	0.9411	0.10055	0.127959	0.679116		6.32924e+19	0.817108	0
1	2	1	1	-1	-1	0	1.99824	0.18654	1.98517	1.77628	0.0521617	0.967543	0.0817654	0.113267	0.647253		6.31941e+19	0.820766	0
1	2	1	1	-1	-1	0	1.99402	0.185011	1.96575	1.77093	0.0251055	0.985041	0.152716	0.160959	0.494726		6.30918e+19	0.827838	0
1	2	1	1	-1	-1	0	1.99402	0.185011	1.96575	1.70843	0.0251055	0.985041	0.129278	0.160959	0.369726		6.30561e+19	0.829053	0
1	2	1	1	-1	-1	0	1.99759	0.184131	1.99666	1.76279	0.0497855	0.978184	0.086823	0.124585	0.635228		6.27322e+19	0.831511	0
1	2	1	1	-1	-1	0	1.99759	0.184131	1.99666	1.76279	0.0497855	0.98795	0.055573	0.124585	0.603978		6.25703e+19	0.834648	0
1	2	1	1	-1	-1	0	1.99704	0.179598	1.99209	1.80903	0.043331	0.972486	0.30526	0.12322	0.578829		6.23008e+19	0.838555	0
1	2	1	1	-1	-1	0	1.99465	0.184231	1.96929	1.75547	0.0276204	0.983651	0.112907	0.128147	0.530467		6.21967e+19	0.844839	0
1	2	1	1	-1	-1	0	1.99832	0.179854	1.98951	1.66059	0.0363439	0.964782	0.194644	0.15297	0.648567		6.18711e+19	0.846774	0
1	2	1	1	-1	-1	0	1.99782	0.180202	1.99658	1.67306	0.0502501	0.982911	0.114677	0.118027	0.659164		6.17869e+19	0.84756	0
1	2	1	1	-1	-1	0	1.99834	0.177901	1.98489	1.66031	0.0355631	0.965687	0.189546	0.0968657	0.66943		6.15248e+19	0.855144	0
1	2	1	1	-1	-1	0	1.99824	0.177853	1.97988	1.55878	0.0320271	0.960139	0.144865	0.181285	0.587569		6.11413e+19	0.856055	0
1	2	1	1	-1	-1	0	1.99835	0.176064	1.99649	1.63686	0.0373732	0.965141	0.191546	0.0966458	0.616803		6.10182e+19	0.859886	0
1	2	1	1	-1	-1	0	1.98832	0.173816	1.99283	1.61776	0.0231242	0.951941	0.167774	0.13777	0.687405		6.09361e+19	0.860644	0
1	2	1	1	-1	-1	0	1.99691	0.17183	1.98491	1.59764	0.0254086	0.97212	0.157414	0.152286	0.676854		6.0685e+19	0.861612	0
1	2	1	1	-1	-1	0	1.99758	0.173344	1.9965	1.63628	0.0290311	0.979401	0.107649	0.157515	0.667074		6.04047e+19	0.863818	0
1	2	1	1	-1	-1	0	1.99282	0.170154	1.97431	1.57507	0.0199216	0.969338	0.172455	0.182895	0.696446		6.02333e+19	0.865844	0
1	2	1	1	-1	-1	0	1.99283	0.163964	1.99047	1.53485	0.0290859	0.997286	0.255506	0.105078	0.653434		5.99456e+19	0.869322	0
1	2	1	1	-1	-1	0	1.98316	0.166113	1.97419	1.52274	0.0176897	0.968128	0.182937	0.183125	0.697481		5.97701e+19	0.869799	0
1	2	1	1	-1	-1	0	1.99268	0.168567	1.96714	1.69252	0.0319937	0.961963	0.132025	0.160354	0.591634		5.94736e+19	0.870505	0
1	2	1	1	-1	-1	0	1.9972	0.165413	1.95653	1.50091	0.0183339	0.974141	0.131067	0.18745	0.612458		5.94216e+19	0.873144	0
1	2	1	1	-1	-1	0	1.99729	0.166272	1.98967	1.51353	0.0202422	0.967303	0.166251	0.137693	0.637084		5.93252e+19	0.876546	1
1	2	1	1	-1	-1	0	1.99937	0.167473	1.99353	1.51329	0.0325447	0.964519	0.129858	0.124636	0.610953		5.89941e+19	0.876649	0
1	2	1	1	-1	-1	0	1.99978	0.170632	1.99594	1.57495	0.0326988	0.964436	0.147193	0.1204	0.666332		5.86139e+19	0.879517	0
1	2	1	1	-1	-1	0	1.99573	0.171581	1.99593	1.60731	0.0496857	0.950296	0.118281	0.0806675	0.665907		5.84067e+19	0.880283	0
1	2	1	1	-1	-1	0	1.98727	0.162844	1.98715	1.50173	0.0442903	0.988368	0.172507	0.0679055	0.628488		5.82484e+19	0.882451	0
1	2	1	1	-1	-1	0	1.99786	0.155662	1.99539	1.60451	0.0375078	0.947138	0.234921	0.191879	0.600668		5.7912e+19	0.88302	0
1	2	1	1	-1	-1	0	1.99758	0.173344	1.9965	1.63628	0.0290311	0.979401	0.107649	0.0950149	0.67098		5.77635e+19	0.885872	0
1	2	1	1	-1	-1	0	1.99312	0.153124	1.96714	1.52833	0.0211844	0.961141	0.14754	0.123787	0.570823		5.74997e+19	0.88775	0
1	2	1	1	-1	-1	0	1.99851	0.15281	1.98138	1.50568	0.0181531	0.960755	0.128554	0.130698	0.566982		5.74504e+19	0.889562	0
1	2	1	1	-1	-1	0	1.99871	0.146394	1.97163	1.48137	0.021114	0.975315	0.173852	0.168291	0.722062		5.68516e+19	0.891228	0
1	2	1	1	-1	-1	0	1.99887	0.152644	1.99683	1.50392	0.0155677	0.959532	0.1187	0.138008	0.561832		5.66279e+19	0.894809	0
1	2	1	1	-1	-1	0	1.98114	0.166633	1.97985	1.51156	0.0173821	0.986015	0.0554044	0.174215	0.610726		5.60433e+19	0.89521	0
1	2	1	1	-1	-1	0	1.99882	0.145146	1.99724	1.47711	0.0878623	0.943328	0.129149	0.168707	0.665772		5.5885e+19	0.895553	0
1	2	1	1	-1	-1	0	1.99563	0.136553	1.99275	1.42968	0.0327216	0.970809	0.167361	0.146986	0.694251		5.55568e+19	0.898725	0
1	2	1	1	-1	-1	0	1.99961	0.154988	1.9723	1.43494	0.0155017	0.904354	0.145343	0.187873	0.640255		5.54034e+19	0.899884	0
1	2	1	1	-1	-1	0	1.99145	0.128269	1.99115	1.49303	0.0291999	0.993021	0.105143	0.140912	0.650296		5.49069e+19	0.901955	0
1	2	1	1	-1	-1	0	1.99126	0.135491	1.98978	1.50078	0.0194795	0.961265	0.194262	0.165597	0.693815		5.45328e+19	0.904318	0
1	2	1	1	-1	-1	0	1.99647	0.138502	1.99466	1.5006	0.0208056	0.984809	0.146443	0.182678	0.672813		5.43234e+19	0.905357	0
1	2	1	1	-1	-1	0	1.99875	0.136285	1.9924	1.55086	0.0455504	0.97517	0.121529	0.0769219	0.645326		5.4141e+19	0.90611	0
1	2	1	1	-1	-1	0	1.99743	0.11901	1.91035	1.41833	0.0739241	0.980809	0.11858	0.124016	0.63085		5.38122e+19	0.906312	0
1	2	1	1	-1	-1	0	1.99771	0.111235	1.98864	1.54491	0.0425827	0.967804	0.162342	0.16344	0.61712		5.33442e+19	0.909197	0
1	2	1	1	-1	-1	0	1.99505	0.116118	1.98437	1.45544	0.0369452	0.955115	0.125702	0.16135	0.657456		5.30557e+19	0.911356	0
1	2	1	1	-1	-1	0	1.99937	0.119072	1.99667	1.46019	0.0603817	0.978046	0.189716	0.0508626	0.686506		5.28374e+19	0.912945	0
1	2	1	1	-1	-1	0	1.99725	0.127231	1.99229	1.49637	0.0313681	0.947816	0.203917	0.095238	0.633492		5.25394e+19	0.91418	0
1	2	1	1	-1	-1	0	1.99932	0.113854	1.99998	1.43798	0.0485499	0.995446	0.159252	0.170514	0.665867		5.23693e+19	0.914762	0
1	2	1	1	-1	-1	0	1.99932	0.113854	1.99998	1.43798	0.0485499	0.995446	0.159252	0.0455137	0.665867		5.19723e+19	0.91747	0
1	2	1	1	-1	-1	0	1.99367	0.121109	1.99205	1.47137	0.0315904	0.948362	0.122507	0.150224	0.644363		5.15588e+19	0.918135	0
1	2	1	1	-1	-1	0	1.99959	0.115802	1.99259	1.45843	0.0333847	0.983887	0.133523	0.168153	0.653204		5.13646e+19	0.919352	0
1	2	1	1	-1	-1	0	1.9795	0.110262	1.97458	1.41565	0.0187449	0.961715	0.163688	0.177587	0.700162		5.11043e+19	0.920154	0
1	2	1	1	-1	-1	0	1.99749	0.121491	1.98657	1.28219	0.0243105	0.966433	0.0693867	0.160976	0.704034		5.08334e+19	0.921776	0
1	2	1	1	-1	-1	0	1.99933	0.111314	1.99514	1.43504	0.0606933	0.978883	0.207933	0.043185	0.724416		5.04846e+19	0.92325	0
1	2	1	1	-1	-1	0	1.99623	0.103041	1.99231	1.43295	0.0514732	0.977946	0.135517	0.0808108	0.701248		5.01779e+19	0.924215	0
1	2	1	1	-1	-1	0	1.9972	0.11098	1.99459	1.35041	0.0583089	0.960353	0.161104	0.125761	0.660078		4.98194e+19	0.925381	0
1	2	1	1	-1	-1	0	1.99629	0.100045	1.99674	1.40671	0.020653	0.984289	0.154055	0.190329	0.684109		4.97238e+19	0.926472	0
1	2	1	1	-1	-1	0	1.99768	0.0992454	1.99672	1.40966	0.0287129	0.997867	0.174725	0.236376	0.626338		4.92965e+19	0.927881	0
1	2	1	1	-1	-1	0	1.99768	0.0992454	1.99672	1.3872	0.0199238	0.984195	0.143475	0.23247	0.610713		4.90712e+19	0.928991	0
1	2	1	1	-1	-1	0	1.99463	0.0933331	1.99247	1.41433	0.0577749	0.970233	0.141746	0.139622	0.660631		4.87041e+19	0.92949	0
1	2	1	1	-1	-1	0	1.99235	0.106945	1.98757	1.3225	0.0534969	0.928262	0.125973	0.157414	0.701691		4.84198e+19	0.930341	0
1	2	1	1	-1	-1	0	1.99235	0.106945	1.98757	1.3225	0.0534969	0.928262	0.0634734	0.157414	0.701691		4.81147e+19	0.931351	0
1	2	1	1	-1	-1	0	1.99794	0.0978042	1.9959	1.3401	0.0191265	0.975897	0.12417	0.237552	0.551679		4.79906e+19	0.932954	0
1	2	1	1	-1	-1	0	1.99471	0.0942513	1.99219	1.32654	0.0486887	0.943903	0.124467	0.166548	0.66624		4.76322e+19	0.933705	0
1	2	1	1	-1	-1	0	1.99971	0.0940877	1.96788	1.39702	0.0422845	0.920159	0.135415	0.186504	0.612273		4.75978e+19	0.933717	0
1	2	1	1	-1	-1	0	1.99586	0.10662	1.99411	1.45497	0.0728452	0.949981	0.101258	0.159983	0.713871		4.71442e+19	0.93392	0
1	2	1	1	-1	-1	0	1.99971	0.0940877	1.99816	1.33452	0.0129876	0.951409	0.147134	0.188458	0.634734		4.70612e+19	0.936514	0
1	2	1	1	-1	-1	0	1.99971	0.0940877	1.96788	1.33452	0.0110345	0.920159	0.135415	0.186504	0.612273		4.67394e+19	0.937449	0
1	2	1	1	-1	-1	0	1.96864	0.0978042	1.97149	1.31569	0.00740774	0.960272	0.122217	0.212161	0.527265		4.60512e+19	0.938764	0
1	2	1	1	-1	-1	0	1.99852	0.0936979	1.99486	1.52986	0.0487025	0.972504	0.14094	0.0543577	0.685064		4.58119e+19	0.939375	0
1	2	1	1	-1	-1	0	1.99023	0.0790407	1.99428	1.39305	0.0624018	0.953091	0.123741	0.15822	0.704558		4.51488e+19	0.941231	0
1	2	1	1	-1	-1	0	1.99698	0.102229	1.99091	1.40872	0.0394579	0.967778	0.0918951	0.154663	0.657178		4.46192e+19	0.941729	0
1	2	1	1	-1	-1	0	1.99328	0.0933272	1.99066	1.1442	0.0681582	0.96806	0.13522	0.177412	0.734601		4.41261e+19	0.944042	0
1	2	1	1	-1	-1	0	1.99479	0.082943	1.99215	1.35902	0.0498763	0.950126	0.202618	0.147735	0.670331		4.36045e+19	0.945943	0
1	2	1	1	-1	-1	0	1.99724	0.0818251	1.99326	1.39985	0.0350352	0.991867	0.302577	0.242672	0.513235		4.34995e+19	0.946365	0
1	2	1	1	-1	-1	0	1.99437	0.0769938	1.99073	1.35896	0.0567448	0.840335	0.140948	0.17341	0.726961		4.31128e+19	0.947338	0
1	2	1	1	-1	-1	0	1.99761	0.0743345	1.99048	1.51445	0.0131939	0.975932	0.117857	0.0972003	0.675434		4.28379e+19	0.948993	0
1	2	1	1	-1	-1	0	1.99657	0.0799781	1.98293	1.416	0.05165	0.981653	0.233057	0.112293	0.731413		4.23982e+19	0.949014	0
1	2	1	1	-1	-1	0	1.99668	0.0770314	1.9878	1.29175	0.0417907	0.975405	0.158637	0.075018	0.746097		4.22389e+19	0.950091	0
1	2	1	1	-1	-1	0	1.99749	0.0763914	1.976	1.46797	0.0415132	0.967243	0.155826	0.0584566	0.663642		4.1677e+19	0.951144	0
1	2	1	1	-1	-1	0	1.9994	0.0753055	1.99066	1.24986	0.0572042	0.870795	0.173071	0.178791	0.741493		4.13142e+19	0.952151	0
1	2	1	1	-1	-1	0	1.99293	0.0709057	1.9918	1.29808	0.0188221	0.986263	0.0976019	0.166437	0.713635		4.08123e+19	0.953857	0
1	2	1	1	-1	-1	0	1.99588	0.0701673	1.99257	1.26743	0.0326321	0.85751	0.101483	0.142583	0.709492		4.04491e+19	0.954605	0
1	2	1	1	-1	-1	0	1.99244	0.0656483	1.98418	1.3089	0.0359044	0.938401	0.0966403	0.16297	0.702748		4.01488e+19	0.955161	0
1	2	1	1	-1	-1	0	1.99404	0.0704717	1.99036	1.33915	0.0562641	0.69655	0.137827	0.179888	0.739277		3.98815e+19	0.955321	0
1	2	1	1	-1	-1	0	1.99707	0.0737458	1.982	1.27066	0.029876	0.976945	0.156107	0.0454519	0.755932		3.95468e+19	0.956694	0
1	2	1	1	-1	-1	0	1.9959	0.0674097	1.98867	1.26198	0.0765903	0.942986	0.180647	0.183355	0.678985		3.91908e+19	0.956901	0
1	2	1	1	-1	-1	0	1.9968	0.0631453	1.99258	1.27311	0.0674721	0.986097	0.183877	0.0795651	0.732659		3.875e+19	0.958153	0
1	2	1	1	-1	-1	0	1.99466	0.0684566	1.9862	1.154	0.0448379	0.793927	0.139406	0.183795	0.725569		3.84428e+19	0.958856	0
1	2	1	1	-1	-1	0	1.99712	0.071985	1.98615	1.10222	0.0379598	0.903815	0.134483	0.139734	0.681317		3.81155e+19	0.959412	0
1	2	1	1	-1	-1	0	1.99776	0.0667382	1.99066	1.18608	0.0603637	0.965115	0.212923	0.190894	0.749844		3.768e+19	0.960281	0
1	2	1	1	-1	-1	0	1.99314	0.0679612	1.99089	1.32652	0.0200235	0.886655	0.101787	0.178081	0.684942		3.73744e+19	0.960885	0
1	2	1	1	-1	-1	0	1.99726	0.0610757	1.98124	1.18169	0.0479613	0.989222	0.155188	0.176202	0.63388		3.68318e+19	0.96231	0
1	2	1	1	-1	-1	0	1.99598	0.0661024	1.98512	1.24769	0.0299324	0.97094	0.140039	0.166755	0.740884		3.62313e+19	0.963062	0
1	2	1	1	-1	-1	0	1.99187	0.0623944	1.99418	1.15585	0.0175241	0.95483	0.0887426	0.164203	0.664405		3.60038e+19	0.964106	0
1	2	1	1	-1	-1	0	1.99723	0.0606695	1.95222	1.1763	0.0107362	0.969503	0.122083	0.144892	0.718053		3.56549e+19	0.964932	0
1	2	1	1	-1	-1	0	1.9935	0.0607701	1.98607	1.13227	0.0158628	0.966624	0.142065	0.175883	0.724914		3.49214e+19	0.966054	0
1	2	1	1	-1	-1	0	1.99472	0.0610399	1.99342	1.158	0.0225313	0.97411	0.130028	0.137605	0.633103		3.44143e+19	0.966751	0
1	2	1	1	-1	-1	0	1.99746	0.0650345	1.93174	1.04043	0.0226825	0.984996	0.1587	0.0920229	0.733799		3.39994e+19	0.967061	0
1	2	1	1	-1	-1	0	1.99585	0.0595838	1.98448	1.1062	0.0459241	0.977856	0.138939	0.177515	0.719282		3.36693e+19	0.967815	0
1	2	1	1	-1	-1	0	1.99674	0.0585433	1.95723	1.15656	0.0288115	0.960455	0.134154	0.16626	0.658392		3.32726e+19	0.968509	0
1	2	1	1	-1	-1	0	1.99418	0.0597515	1.98336	1.14896	0.0178608	0.953432	0.246311	0.14756	0.693307		3.31329e+19	0.968796	0
1	2	1	1	-1	-1	0	1.99418	0.0597515	1.98336	1.11771	0.0178608	0.953432	0.121311	0.14756	0.693307		3.2768e+19	0.969381	0
1	2	1	1	-1	-1	0	1.99567	0.0578055	1.96765	1.0906	0.0521714	0.980237	0.145587	0.175215	0.725426		3.23127e+19	0.969867	0
1	2	1	1	-1	-1	0	1.99681	0.0612219	1.9943	1.25984	0.0419571	0.922942	0.128084	0.154352	0.733891		3.19613e+19	0.969892	0
1	2	1	1	-1	-1	0	1.99653	0.0576143	1.97412	1.01766	0.0528156	0.968334	0.138637	0.147216	0.690239		3.15459e+19	0.971078	0
1	2	1	1	-1	-1	0	1.99529	0.0577712	1.97382	1.12319	0.029268	0.953667	0.133567	0.180565	0.690259		3.11703e+19	0.971551	0
1	2	1	1	-1	-1	0	1.99524	0.0571491	1.95279	1.01597	0.0244805	0.973148	0.122159	0.153489	0.723828		3.09491e+19	0.972076	0
1	2	1	1	-1	-1	0	1.99253	0.0582378	1.98982	1.08346	0.0114204	0.974338	0.136649	0.178799	0.729495		3.03425e+19	0.972856	0
1	2	1	1	-1	-1	0	1.98589	0.0561846	1.97969	0.968061	0.0236457	0.958312	0.145903	0.178955	0.725016		2.99506e+19	0.973466	0
1	2	1	1	-1	-1	0	1.99789	0.0571334	1.97405	1.093	0.0185002	0.942952	0.135214	0.0867566	0.709952		2.95771e+19	0.973901	0
1	2	1	1	-1	-1	0	1.9979	0.0577375	1.96455	1.10245	0.00814984	0.969231	0.119987	0.0994655	0.699331		2.92603e+19	0.974515	0
1	2	1	1	-1	-1	0	1.99438	0.0562602	1.96114	1.02452	0.0321043	0.962593	0.134627	0.166561	0.712683		2.88146e+19	0.97468	0
1	2	1	1	-1	-1	0	1.99754	0.0561749	1.97775	1.01233	0.0209626	0.993081	0.125926	0.135413	0.710278		2.84265e+19	0.975338	0
1	2	1	1	-1	-1	0	1.99728	0.0558523	1.98257	1.0087	0.0297497	0.997567	0.124052	0.161375	0.713551		2.78844e+19	0.975891	0
1	2	1	1	-1	-1	0	1.98468	0.055784	1.98945	1.00557	0.0378748	0.939723	0.111076	0.127549	0.703516		2.74667e+19	0.976227	0
1	2	1	1	-1	-1	0	1.99764	0.0548988	1.99129	1.01235	0.0356627	0.931839	0.191803	0.211186	0.723375		2.70838e+19	0.976819	0
1	2	1	1	-1	-1	0	1.99558	0.0546439	1.97215	0.833586	0.022774	0.939303	0.135444	0.169303	0.722636		2.67589e+19	0.977189	0
1	2	1	1	-1	-1	0	1.98985	0.0575895	1.99078	0.915283	0.0339434	0.973839	0.134018	0.197816	0.754677		2.62923e+19	0.977397	0
1	2	1	1	-1	-1	0	1.99362	0.0549681	1.96808	1.01719	0.0345776	0.962776	0.135017	0.168554	0.717436		2.60663e+19	0.977796	0
1	2	1	1	-1	-1	0	1.99771	0.0550724	1.97369	1.0415	0.0105791	0.969042	0.131961	0.131904	0.725407		2.58712e+19	0.978288	0
1	2	1	1	-1	-1	0	1.99048	0.0547139	1.98843	0.913372	0.0216329	0.97162	0.153293	0.176491	0.708049		2.56447e+19	0.978491	0
1	2	1	1	-1	-1	0	1.99555	0.0536833	1.96231	0.800638	0.0329398	0.975182	0.134406	0.174925	0.728511		2.53194e+19	0.978992	0
1	2	1	1	-1	-1	0	1.99555	0.0536833	1.96719	0.863138	0.0524711	0.975182	0.134406	0.174925	0.728511		2.48317e+19	0.979288	0
1	2	1	1	-1	-1	0	1.99745	0.05366	1.99258	0.878448	0.0299889	0.979089	0.0648941	0.141133	0.694194		2.43374e+19	0.979956	0
1	2	1	1	-1	-1	0	1.99444	0.0533267	1.98234	1.01562	0.0383283	0.918605	0.141382	0.191064	0.703159		2.36786e+19	0.980306	0
1	2	1	1	-1	-1	0	1.9931	0.0530777	1.84369	0.954635	0.0165907	0.96022	0.129354	0.172917	0.73979		2.32044e+19	0.980706	0
1	2	1	1	-1	-1	0	1.9931	0.0530777	1.96869	0.954635	0.0165907	0.96022	0.129354	0.172917	0.73979		2.30116e+19	0.981129	0
1	2	1	1	-1	-1	0	1.99781	0.0528147	1.97154	1.00411	0.0398934	0.933654	0.251156	0.169062	0.72487		2.27797e+19	0.981184	0
1	2	1	1	-1	-1	0	1.99008	0.0525434	1.967	0.799614	0.026317	0.972164	0.126341	0.173859	0.730064		2.25264e+19	0.981711	0
1	2	1	1	-1	-1	0	1.99321	0.0525264	1.96007	0.823576	0.023566	0.970741	0.133318	0.155076	0.731319		2.22079e+19	0.981989	0
1	2	1	1	-1	-1	0	1.981	0.0521883	1.9822	0.78967	0.0217986	0.972405	0.135381	0.175566	0.723653		2.2106e+19	0.982127	0
1	2	1	1	-1	-1	0	1.9903	0.0533575	1.98206	1.0082	0.0393514	0.945327	0.164475	0.113369	0.723492		2.14034e+19	0.982305	0
1	2	1	1	-1	-1	0	1.99291	0.0518764	1.97826	1.02597	0.0251496	0.950918	0.138795	0.173433	0.712029		2.08625e+19	0.982975	0
1	2	1	1	-1	-1	0	1.99159	0.0521238	1.99017	0.899872	0.0100576	0.974856	0.128972	0.186952	0.731577		2.0505e+19	0.983533	0
1	2	1	1	-1	-1	0	1.9936	0.0515497	1.9788	1.06426	0.0388294	0.96697	0.15859	0.180797	0.695107		1.99855e+19	0.983624	0
1	2	1	1	-1	-1	0	1.99091	0.0508771	1.98251	0.961674	0.0365005	0.976451	0.136447	0.155417	0.716631		1.92826e+19	0.984383	0
1	2	1	1	-1	-1	0	1.97909	0.0508642	1.98247	0.905319	0.01485	0.966934	0.133724	0.17391	0.731122		1.87787e+19	0.984894	0
1	2	1	1	-1	-1	0	1.99726	0.0503303	1.96295	0.893432	0.0204061	0.941193	0.261453	0.171012	0.768159		1.84076e+19	0.985254	0
1	2	1	1	-1	-1	0	1.99176	0.050649	1.9859	0.944226	0.0120916	0.945269	0.1254	0.183546	0.728797		1.82786e+19	0.985353	0
1	2	1	1	-1	-1	0	1.99619	0.0504293	1.98393	0.881199	0.025506	0.975017	0.0777787	0.143006	0.704826		1.79703e+19	0.985621	0
1	2	1	1	-1	-1	0	1.96588	0.050135	1.98251	0.852775	0.0169185	0.935342	0.154372	0.175579	0.740917		1.76434e+19	0.985805	0
1	2	1	1	-1	-1	0	1.99208	0.0494046	1.98728	0.954423	0.0195512	0.978952	0.144631	0.229262	0.705714		1.70443e+19	0.986324	0
1	2	1	1	-1	-1	0	1.99614	0.0498238	1.99172	0.805711	0.0415389	0.964346	0.191907	0.144044	0.736343		1.67919e+19	0.986559	0
1	2	1	1	-1	-1	0	1.99531	0.0495485	1.94698	0.916337	0.0229601	0.969677	0.152708	0.146061	0.736098		1.63536e+19	0.986804	0
1	2	1	1	-1	-1	0	1.99025	0.049259	1.96938	0.977175	0.0297127	0.940938	0.137471	0.171229	0.724031		1.6094e+19	0.986939	0
1	2	1	1	-1	-1	0	1.99655	0.0489227	1.97846	0.970879	0.0411935	0.953756	0.173575	0.175377	0.708033		1.56726e+19	0.987279	0
1	2	1	1	-1	-1	0	1.99895	0.0493367	1.87118	0.758854	0.0063968	0.976898	0.121583	0.161399	0.745605		1.5443e+19	0.987724	0
1	2	1	1	-1	-1	0	1.9972	0.0487109	1.98342	0.80033	0.00838656	0.893889	0.136212	0.168508	0.737577		1.50336e+19	0.988103	0
1	2	1	1	-1	-1	0	1.99666	0.0480629	1.98347	0.966455	0.0180846	0.914261	0.191803	0.179936	0.705797		1.45864e+19	0.988218	0
1	2	1	1	-1	-1	0	1.99524	0.0478649	1.98089	0.952522	0.0364229	0.96338	0.172798	0.149368	0.71737		1.41989e+19	0.988449	0
1	2	1	1	-1	-1	0	1.99083	0.0473851	1.98241	0.921036	0.0353487	0.977414	0.160336	0.143749	0.734225		1.357e+19	0.988944	0
1	2	1	1	-1	-1	0	1.99457	0.0474456	1.9782	0.851027	0.0189229	0.933306	0.159814	0.165042	0.741464		1.32304e+19	0.989286	0
1	2	1	1	-1	-1	0	1.99103	0.0472207	1.98361	0.824475	0.0102009	0.897976	0.160837	0.168482	0.731893		1.31543e+19	0.989433	0
1	2	1	1	-1	-1	0	1.98945	0.0467198	1.9821	0.973655	0.0370058	0.926607	0.148874	0.221354	0.725023		1.22497e+19	0.989831	0
1	2	1	1	-1	-1	0	1.99438	0.0464175	1.92349	0.965485	0.0193712	0.971373	0.135086	0.157605	0.742836		1.19377e+19	0.990085	0
1	2	1	1	-1	-1	0	1.98414	0.0491226	1.98567	0.871243	0.0198538	0.954155	0.166183	0.157209	0.720826		1.16463e+19	0.990137	0
1	2	1	1	-1	-1	0	1.98218	0.0464018	1.97776	1.09216	0.0476689	0.934223	0.161358	0.16864	0.723434		1.14625e+19	0.990243	0
1	2	1	1	-1	-1	0	1.99302	0.046081	1.98937	0.847619	0.0186142	0.964674	0.162289	0.145576	0.734651		1.10741e+19	0.990835	0
1	2	1	1	-1	-1	0	1.99138	0.045126	1.97313	0.834767	0.0331723	0.952146	0.144473	0.170539	0.727725		1.05226e+19	0.991216	0
1	2	1	1	-1	-1	0	1.98158	0.0447079	1.97994	1.00756	0.0300173	0.913778	0.127287	0.226391	0.730112		9.77646e+18	0.991591	0
1	2	1	1	-1	-1	0	1.981	0.0448027	1.98309	0.953271	0.0351809	0.932552	0.153019	0.160891	0.721603		9.51442e+18	0.991783	0
1	2	1	1	-1	-1	0	1.98964	0.0442059	1.98205	0.911057	0.0362975	0.944585	0.148377	0.165892	0.725153		9.21095e+18	0.992072	0
1	2	1	1	-1	-1	0	1.99269	0.0439954	1.98514	0.836751	0.029205	0.91065	0.132101	0.165894	0.738761		8.83011e+18	0.992404	0
1	2	1	1	-1	-1	0	1.99286	0.0441471	1.98644	1.03211	0.0131335	0.970635	0.146117	0.167755	0.731998		8.48637e+18	0.992531	0
1	2	1	1	-1	-1	0	1.9878	0.0430533	1.9837	0.888192	0.0173159	0.916925	0.181348	0.165817	0.725483		8.04488e+18	0.99295	0
1	2	1	1	-1	-1	0	1.98482	0.0428949	1.97141	0.868392	0.0248229	0.971319	0.142308	0.164197	0.721472		7.76726e+18	0.993118	0
1	2	1	1	-1	-1	0	1.98115	0.042285	1.98761	0.981937	0.0203341	0.974542	0.175062	0.160733	0.722998		7.24083e+18	0.993439	0
1	2	1	1	-1	-1	0	1.9838	0.0429236	1.96872	0.834923	0.0243387	0.969556	0.126131	0.165844	0.732304		7.22285e+18	0.993478	0
1	2	1	1	-1	-1	0	1.98977	0.0434162	1.98625	1.00482	0.0348133	0.904645	0.157432	0.153287	0.726787		6.50033e+18	0.993814	0
1	2	1	1	-1	-1	0	1.97809	0.0415195	1.96923	0.782821	0.0259071	0.97352	0.125915	0.175102	0.732328		6.42446e+18	0.994094	0
1	2	1	1	-1	-1	0	1.99546	0.0412487	1.97911	1.00325	0.0323279	0.911605	0.161896	0.214132	0.717235		6.02902e+18	0.994267	0
1	2	1	1	-1	-1	0	1.98046	0.0409817	1.98668	0.973051	0.028931	0.962372	0.15327	0.157724	0.723288		5.93512e+18	0.994348	0
1	2	1	1	-1	-1	0	1.9802	0.0401669	1.85734	0.955443	0.0332752	0.938456	0.147706	0.157477	0.732649		5.28298e+18	0.994744	0
1	2	1	1	-1	-1	0	1.9802	0.0401669	1.98234	0.955443	0.0332752	0.938456	0.147706	0.157477	0.732649		5.21258e+18	0.994865	0
1	2	1	1	-1	-1	0	1.91688	0.0403554	1.86512	1.16567	0.0285997	0.974153	0.171971	0.18827	0.706204		4.59007e+18	0.995014	0
1	2	1	1	-1	-1	0	1.96935	0.038654	1.9726	0.961843	0.0328986	0.915464	0.14472	0.176614	0.704253		4.15533e+18	0.995627	0

## Sheet: Figure 4a
Defined system and circuit topology							Pareto optimal parameter values										Performance
s_i	xporter	regT	regE	regEp	regTp	regTF	sTX_T	sTX_E	sTX_Ep	sTX_Tp	sTX_TF	K_T	K_E	K_Ep	K_Tp	K_TF	vProd	pYield	Design @ Pareto-"knee"
2	2	0	0	-1	-1	-1		0.136945	1.99506	0.06144	0.0146747			0.892769	0.998445	0.00135567	1.86118e+19	0.597293	0
2	2	0	0	-1	-1	-1		0.138043	1.99695	0.0614677	0.0148881			0.890815	0.998445	0.00135567	1.86106e+19	0.597354	0
2	2	0	0	-1	-1	-1		0.137621	1.99508	0.0616182	0.01206			0.88731	0.989278	0.00155454	1.85927e+19	0.599064	0
2	2	0	0	-1	-1	-1		0.13463	1.99584	0.0607406	0.00666138			0.881066	0.990568	0.00194846	1.8575e+19	0.599656	0
2	2	0	0	-1	-1	-1		0.139102	1.99565	0.0618399	0.0130849			0.889873	0.995287	0.00177302	1.85668e+19	0.600937	0
2	2	0	0	-1	-1	-1		0.132672	1.99569	0.0607154	0.00850472			0.874243	0.996871	0.002632	1.85511e+19	0.601865	0
2	2	0	0	-1	-1	-1		0.136437	1.98888	0.0618959	0.0107551			0.897894	0.986538	0.00235927	1.85446e+19	0.60228	0
2	2	0	0	-1	-1	-1		0.132614	1.98783	0.061273	0.00910463			0.852703	0.998978	0.00105591	1.8539e+19	0.603386	0
2	2	0	0	-1	-1	-1		0.132784	1.99613	0.061273	0.00806703			0.84898	0.995788	0.00109596	1.85273e+19	0.604175	0
2	2	0	0	-1	-1	-1		0.132707	1.98901	0.0609914	0.00861283			0.870229	0.997882	0.00111838	1.85096e+19	0.605264	0
2	2	0	0	-1	-1	-1		0.135168	1.99618	0.0632738	0.0123109			0.891673	0.995796	0.00170595	1.84853e+19	0.606164	0
2	2	0	0	-1	-1	-1		0.135642	1.99646	0.0608436	0.0067719			0.879019	0.979627	0.00206409	1.84719e+19	0.60667	0
2	2	0	0	-1	-1	-1		0.132916	1.99675	0.0612902	0.00857112			0.859357	0.982909	0.00181002	1.84668e+19	0.607349	0
2	2	0	0	-1	-1	-1		0.132845	1.99834	0.0611898	0.00974574			0.867467	0.994116	0.00179412	1.84574e+19	0.608005	0
2	2	0	0	-1	-1	-1		0.134133	1.9965	0.0621641	0.00760151			0.853913	0.983684	0.00243231	1.84311e+19	0.608513	0
2	2	0	0	-1	-1	-1		0.133499	1.9957	0.0603846	0.0100476			0.857708	0.987349	0.00249674	1.8422e+19	0.609406	0
2	2	0	0	-1	-1	-1		0.134303	1.99754	0.0595458	0.00993827			0.886252	0.983789	0.00344086	1.84017e+19	0.610236	0
2	2	0	0	-1	-1	-1		0.134497	1.99809	0.0615085	0.0101006			0.870378	0.985507	0.00213558	1.8386e+19	0.610993	0
2	2	0	0	-1	-1	-1		0.132962	1.99675	0.0604914	0.00850668			0.876813	0.99374	0.00154371	1.83741e+19	0.611781	0
2	2	0	0	-1	-1	-1		0.134391	1.99646	0.0629978	0.00928846			0.871364	0.987287	0.00216677	1.83586e+19	0.611807	0
2	2	0	0	-1	-1	-1		0.133856	1.99676	0.0599757	0.00886161			0.870427	0.985809	0.00246615	1.83429e+19	0.612712	0
2	2	0	0	-1	-1	-1		0.13235	1.99952	0.0601878	0.00807556			0.849121	0.991188	0.00206885	1.83239e+19	0.613511	0
2	2	0	0	-1	-1	-1		0.132768	1.99671	0.059903	0.00841979			0.868321	0.981131	0.00258949	1.83178e+19	0.613598	0
2	2	0	0	-1	-1	-1		0.132552	1.99677	0.0597954	0.00886513			0.854657	0.987045	0.00325502	1.82856e+19	0.614543	0
2	2	0	0	-1	-1	-1		0.135303	1.99651	0.0615769	0.00830337			0.862877	0.992607	0.00236965	1.82514e+19	0.615579	0
2	2	0	0	-1	-1	-1		0.132935	1.99564	0.06062	0.0111619			0.877771	0.982189	0.00292157	1.82375e+19	0.61607	0
2	2	0	0	-1	-1	-1		0.132098	1.99703	0.0603396	0.00849651			0.870757	0.989017	0.00244102	1.82283e+19	0.616527	0
2	2	0	0	-1	-1	-1		0.140467	1.99731	0.063496	0.011449			0.881263	0.989021	0.00329214	1.81929e+19	0.616816	0
2	2	0	0	-1	-1	-1		0.132399	1.99935	0.0599652	0.00800151			0.856625	0.985248	0.00533502	1.81434e+19	0.618445	0
2	2	0	0	-1	-1	-1		0.136726	1.99676	0.0608832	0.00943257			0.863405	0.983694	0.0043943	1.81129e+19	0.619171	0
2	2	0	0	-1	-1	-1		0.130566	1.99781	0.0601112	0.0118865			0.857316	0.991254	0.00187653	1.81085e+19	0.61982	1
2	2	0	0	-1	-1	-1		0.131083	1.9975	0.0600427	0.00786796			0.8393	0.989211	0.00286296	1.80786e+19	0.620392	0
2	2	0	0	-1	-1	-1		0.131975	1.99049	0.0604033	0.00910368			0.853971	0.997427	0.00171341	1.8025e+19	0.62157	0
2	2	0	0	-1	-1	-1		0.136597	1.99702	0.0607578	0.00985714			0.847891	0.978912	0.00285027	1.80047e+19	0.621888	0
2	2	0	0	-1	-1	-1		0.129286	1.9992	0.0608825	0.00583957			0.836743	0.974247	0.00571656	1.79657e+19	0.622322	0
2	2	0	0	-1	-1	-1		0.132056	1.99718	0.0615213	0.00883603			0.883958	0.976071	0.00363147	1.79585e+19	0.622851	0
2	2	0	0	-1	-1	-1		0.131486	1.99787	0.0602715	0.0089509			0.859272	0.990888	0.00223299	1.79278e+19	0.623743	0
2	2	0	0	-1	-1	-1		0.138553	1.99568	0.0606788	0.01289			0.838623	0.986645	0.00233658	1.78871e+19	0.624046	0
2	2	0	0	-1	-1	-1		0.129944	1.99848	0.0603777	0.00590092			0.798828	0.972174	0.00494018	1.77485e+19	0.62645	0
2	2	0	0	-1	-1	-1		0.131193	1.99776	0.0600214	0.00676373			0.857552	0.982675	0.0027192	1.77203e+19	0.627284	0
2	2	0	0	-1	-1	-1		0.131607	1.99952	0.0600459	0.00525502			0.820492	0.97927	0.00315412	1.76793e+19	0.627769	0
2	2	0	0	-1	-1	-1		0.134985	1.99834	0.0598079	0.00785996			0.871448	0.982002	0.0069139	1.76313e+19	0.628277	0
2	2	0	0	-1	-1	-1		0.131756	1.99769	0.0600853	0.00551813			0.84152	0.975902	0.00315735	1.75958e+19	0.628975	0
2	2	0	0	-1	-1	-1		0.135023	1.99694	0.0606366	0.0101011			0.871226	0.988648	0.00223024	1.75634e+19	0.629368	0
2	2	0	0	-1	-1	-1		0.131399	1.99878	0.0607019	0.00711506			0.832079	0.987165	0.00233382	1.75366e+19	0.62988	0
2	2	0	0	-1	-1	-1		0.130653	1.99952	0.0596462	0.00529			0.846715	0.976947	0.00246544	1.7512e+19	0.630263	0
2	2	0	0	-1	-1	-1		0.132739	1.99911	0.0601949	0.00768502			0.84385	0.98203	0.00226888	1.74732e+19	0.630714	0
2	2	0	0	-1	-1	-1		0.134023	1.99819	0.060292	0.00922983			0.829714	0.98963	0.00302313	1.74458e+19	0.630863	0
2	2	0	0	-1	-1	-1		0.132182	1.99841	0.059526	0.0046428			0.821781	0.985779	0.00499773	1.73989e+19	0.631293	0
2	2	0	0	-1	-1	-1		0.136651	1.99519	0.0603732	0.00788329			0.875843	0.982712	0.00375193	1.73733e+19	0.631572	0
2	2	0	0	-1	-1	-1		0.131656	1.9992	0.0598545	0.00624344			0.768923	0.981363	0.0121441	1.73309e+19	0.631728	0
2	2	0	0	-1	-1	-1		0.131212	1.99936	0.0607294	0.00608609			0.829673	0.972842	0.00519928	1.7322e+19	0.632226	0
2	2	0	0	-1	-1	-1		0.131598	1.99704	0.0606349	0.00712295			0.842929	0.98852	0.0058053	1.7298e+19	0.632391	0
2	2	0	0	-1	-1	-1		0.132716	1.99871	0.0597451	0.00700138			0.850519	0.983743	0.00433539	1.72468e+19	0.633112	0
2	2	0	0	-1	-1	-1		0.135823	1.99947	0.0593859	0.00629637			0.861541	0.979743	0.00355292	1.71974e+19	0.63366	0
2	2	0	0	-1	-1	-1		0.132637	1.99912	0.0601318	0.00595384			0.828113	0.97812	0.00284986	1.71677e+19	0.633953	0
2	2	0	0	-1	-1	-1		0.131304	1.99939	0.0596561	0.00432937			0.86674	0.986265	0.00203663	1.71238e+19	0.634462	0
2	2	0	0	-1	-1	-1		0.13117	1.99808	0.0598088	0.00681989			0.868228	0.958384	0.00530375	1.70851e+19	0.634611	0
2	2	0	0	-1	-1	-1		0.133384	1.99986	0.061713	0.00682535			0.841292	0.991173	0.00455445	1.70544e+19	0.634812	0
2	2	0	0	-1	-1	-1		0.132363	1.9994	0.0593225	0.00447457			0.814844	0.975345	0.00455654	1.70142e+19	0.635241	0
2	2	0	0	-1	-1	-1		0.133952	1.99733	0.0604716	0.00496535			0.813624	0.965241	0.00626723	1.69197e+19	0.635803	0
2	2	0	0	-1	-1	-1		0.131392	1.99812	0.0596209	0.00532392			0.830318	0.984076	0.0036033	1.66564e+19	0.63797	0
2	2	0	0	-1	-1	-1		0.13295	1.99883	0.0607823	0.00736167			0.858263	0.986209	0.00310312	1.66096e+19	0.638231	0
2	2	0	0	-1	-1	-1		0.13147	1.9989	0.0595009	0.00512693			0.807788	0.966161	0.00754177	1.65657e+19	0.638459	0
2	2	0	0	-1	-1	-1		0.132512	1.99913	0.0597191	0.00578805			0.871662	0.986661	0.00538247	1.65476e+19	0.638672	0
2	2	0	0	-1	-1	-1		0.131423	1.99903	0.059386	0.00517709			0.845942	0.976574	0.00483607	1.65182e+19	0.638879	0
2	2	0	0	-1	-1	-1		0.131736	1.99919	0.0596344	0.00668732			0.810458	0.96931	0.00628778	1.64401e+19	0.639272	0
2	2	0	0	-1	-1	-1		0.132341	1.99965	0.0595214	0.0054508			0.870718	0.985765	0.00282863	1.63644e+19	0.63988	0
2	2	0	0	-1	-1	-1		0.131486	1.99927	0.0595518	0.00463859			0.802613	0.976677	0.003996	1.63187e+19	0.64005	0
2	2	0	0	-1	-1	-1		0.131868	1.99935	0.0603789	0.00569015			0.83769	0.980177	0.00703056	1.62912e+19	0.640112	0
2	2	0	0	-1	-1	-1		0.130926	1.99976	0.0596232	0.005221			0.842344	0.98128	0.00331247	1.61711e+19	0.640897	0
2	2	0	0	-1	-1	-1		0.133727	1.99971	0.0595085	0.00437975			0.785184	0.981228	0.00252068	1.61469e+19	0.640993	0
2	2	0	0	-1	-1	-1		0.132279	1.99854	0.0600601	0.00545018			0.809833	0.988147	0.00470736	1.61128e+19	0.641034	0
2	2	0	0	-1	-1	-1		0.131108	1.99983	0.059797	0.00642036			0.837836	0.966606	0.00559999	1.61004e+19	0.641168	0
2	2	0	0	-1	-1	-1		0.131367	1.99818	0.0631922	0.010146			0.824682	0.980697	0.00510333	1.5976e+19	0.64137	0
2	2	0	0	-1	-1	-1		0.132497	1.99945	0.0598499	0.00544755			0.803673	0.982008	0.0047318	1.59329e+19	0.641916	0
2	2	0	0	-1	-1	-1		0.131408	1.99945	0.0594819	0.00519455			0.849339	0.981448	0.00424555	1.5919e+19	0.642024	0
2	2	0	0	-1	-1	-1		0.131176	1.99986	0.0597677	0.00428406			0.83144	0.966696	0.00632747	1.58837e+19	0.64215	0
2	2	0	0	-1	-1	-1		0.131369	1.99977	0.0595073	0.00530092			0.854873	0.982185	0.0042287	1.58435e+19	0.642356	0
2	2	0	0	-1	-1	-1		0.131751	1.99981	0.0611313	0.00441232			0.847298	0.982098	0.00446867	1.58002e+19	0.642477	0
2	2	0	0	-1	-1	-1		0.131728	1.99915	0.0599968	0.00401183			0.824381	0.977725	0.00676034	1.5768e+19	0.642548	0
2	2	0	0	-1	-1	-1		0.131319	1.9998	0.0597786	0.00522135			0.842982	0.978458	0.00760479	1.57408e+19	0.642697	0
2	2	0	0	-1	-1	-1		0.132671	1.9999	0.06002	0.00400647			0.804693	0.971533	0.00381368	1.57044e+19	0.642876	0
2	2	0	0	-1	-1	-1		0.131202	1.99863	0.0594126	0.00364596			0.806533	0.973033	0.00613529	1.56463e+19	0.642981	0
2	2	0	0	-1	-1	-1		0.133182	1.9995	0.0599634	0.00572806			0.820128	0.983463	0.00475447	1.5619e+19	0.643117	0
2	2	0	0	-1	-1	-1		0.131128	1.9995	0.059464	0.00359133			0.773717	0.978848	0.00427977	1.55901e+19	0.643251	0
2	2	0	0	-1	-1	-1		0.13176	1.99929	0.0596954	0.0049269			0.844348	0.985901	0.010313	1.55438e+19	0.643328	0
2	2	0	0	-1	-1	-1		0.130704	1.9997	0.0594295	0.00506576			0.78504	0.972751	0.00900716	1.54551e+19	0.643638	0
2	2	0	0	-1	-1	-1		0.131077	1.9992	0.0593739	0.00331032			0.799984	0.976959	0.00771265	1.54151e+19	0.643747	0
2	2	0	0	-1	-1	-1		0.133372	1.99897	0.0596036	0.00361778			0.816535	0.946164	0.0132994	1.5377e+19	0.643778	0
2	2	0	0	-1	-1	-1		0.130279	1.99975	0.0593137	0.00392814			0.838243	0.968296	0.0083644	1.52845e+19	0.644166	0
2	2	0	0	-1	-1	-1		0.131792	1.99951	0.0596445	0.00378455			0.868708	0.966063	0.00400378	1.52447e+19	0.644292	0
2	2	0	0	-1	-1	-1		0.131008	1.99962	0.0602693	0.00304418			0.820986	0.981742	0.00619173	1.51892e+19	0.644392	0
2	2	0	0	-1	-1	-1		0.130785	1.99954	0.059818	0.00266882			0.796906	0.977965	0.00561793	1.51613e+19	0.644461	0
2	2	0	0	-1	-1	-1		0.131031	1.99873	0.0596596	0.003306			0.826157	0.984227	0.00294553	1.50928e+19	0.644608	0
2	2	0	0	-1	-1	-1		0.130328	1.99974	0.0593807	0.00353133			0.797993	0.968004	0.00764	1.50764e+19	0.644669	0
2	2	0	0	-1	-1	-1		0.130609	1.99976	0.0595467	0.00293321			0.84589	0.983551	0.00262557	1.5026e+19	0.644838	0
2	2	0	0	-1	-1	-1		0.130729	1.99968	0.0593933	0.0029523			0.755593	0.960447	0.011274	1.49751e+19	0.644842	0
2	2	0	0	-1	-1	-1		0.130874	1.99981	0.0594956	0.00404908			0.807683	0.973427	0.00713021	1.49401e+19	0.644954	0
2	2	0	0	-1	-1	-1		0.130914	1.99988	0.0594474	0.00313305			0.82406	0.975452	0.00871406	1.4878e+19	0.645084	0
2	2	0	0	-1	-1	-1		0.130191	1.99995	0.0591912	0.00231064			0.764355	0.967998	0.00954486	1.48272e+19	0.645162	0
2	2	0	0	-1	-1	-1		0.12895	1.99976	0.0596189	0.00255489			0.820535	0.969823	0.00588484	1.47415e+19	0.645336	0
2	2	0	0	-1	-1	-1		0.131199	1.99993	0.0592903	0.00288818			0.77758	0.966532	0.00431699	1.4682e+19	0.645445	0
2	2	0	0	-1	-1	-1		0.130468	1.99987	0.0593215	0.00253817			0.818263	0.953265	0.00373953	1.46517e+19	0.645503	0
2	2	0	0	-1	-1	-1		0.130468	1.99987	0.0593215	0.00253817			0.818263	0.953265	0.00764578	1.46037e+19	0.645551	0
2	2	0	0	-1	-1	-1		0.13027	1.99984	0.0590421	0.0026055			0.8109	0.966334	0.00948225	1.45668e+19	0.645594	0
2	2	0	0	-1	-1	-1		0.130061	1.99997	0.0592141	0.00225199			0.804735	0.976532	0.00619363	1.45235e+19	0.645679	0
2	2	0	0	-1	-1	-1		0.130019	1.99992	0.0597618	0.00349551			0.805466	0.961902	0.0120746	1.44723e+19	0.645691	0
2	2	0	0	-1	-1	-1		0.132863	1.99988	0.0593267	0.00316967			0.804613	0.977668	0.00529618	1.44333e+19	0.645763	0
2	2	0	0	-1	-1	-1		0.130671	1.99967	0.0594125	0.00313025			0.792745	0.979262	0.00686032	1.43861e+19	0.645808	0
2	2	0	0	-1	-1	-1		0.130474	1.99965	0.059538	0.00284481			0.773255	0.981687	0.0104015	1.43349e+19	0.645854	0
2	2	0	0	-1	-1	-1		0.130037	1.99968	0.0594793	0.0023564			0.756909	0.976575	0.0125246	1.42816e+19	0.645915	0
2	2	0	0	-1	-1	-1		0.130266	1.99987	0.0593212	0.0021655			0.805981	0.953441	0.00380894	1.42456e+19	0.646009	0
2	2	0	0	-1	-1	-1		0.130942	1.99993	0.0594714	0.00213008			0.783776	0.971789	0.0061068	1.41911e+19	0.646051	0
2	2	0	0	-1	-1	-1		0.130452	1.99989	0.0592982	0.00189702			0.78947	0.959497	0.00758609	1.40958e+19	0.646139	0
2	2	0	0	-1	-1	-1		0.130512	1.99993	0.0592735	0.00162567			0.758082	0.971116	0.00823837	1.40398e+19	0.646185	0
2	2	0	0	-1	-1	-1		0.130451	1.99989	0.0592511	0.00178501			0.783327	0.97337	0.00727768	1.39907e+19	0.646229	0
2	2	0	0	-1	-1	-1		0.130736	1.99994	0.0594856	0.00167302			0.785311	0.972312	0.0079279	1.39546e+19	0.646256	0
2	2	0	0	-1	-1	-1		0.130451	1.99994	0.0590134	0.0020832			0.788612	0.975625	0.00616475	1.39041e+19	0.646298	0
2	2	0	0	-1	-1	-1		0.130268	1.99993	0.0592512	0.00147172			0.787066	0.967279	0.00628002	1.38903e+19	0.646314	0
2	2	0	0	-1	-1	-1		0.130042	1.99985	0.0592272	0.00158615			0.776428	0.959243	0.0161145	1.38403e+19	0.646322	0
2	2	0	0	-1	-1	-1		0.130982	1.99941	0.059439	0.0021496			0.803833	0.966812	0.0096347	1.37889e+19	0.646324	0
2	2	0	0	-1	-1	-1		0.130495	1.99994	0.0593031	0.00146096			0.767689	0.975101	0.0151604	1.37481e+19	0.646389	0
2	2	0	0	-1	-1	-1		0.130992	1.99993	0.0595144	0.00130703			0.749771	0.973659	0.027614	1.36874e+19	0.6464	0
2	2	0	0	-1	-1	-1		0.130127	1.99991	0.0589455	0.00154655			0.781822	0.974304	0.00679694	1.36345e+19	0.646474	0
2	2	0	0	-1	-1	-1		0.129941	1.99997	0.0592062	0.00163886			0.773474	0.96482	0.0117973	1.3578e+19	0.646497	0
2	2	0	0	-1	-1	-1		0.129818	1.99995	0.0590904	0.00163605			0.746459	0.968499	0.00971887	1.35354e+19	0.646519	0
2	2	0	0	-1	-1	-1		0.130278	1.9999	0.0592487	0.00146271			0.737442	0.972085	0.0118966	1.34878e+19	0.646535	0
2	2	0	0	-1	-1	-1		0.130217	1.99991	0.0593453	0.00168111			0.784739	0.970006	0.0111436	1.34663e+19	0.646545	0
2	2	0	0	-1	-1	-1		0.13003	1.99993	0.059246	0.00150087			0.776555	0.972429	0.00970857	1.34103e+19	0.646578	0
2	2	0	0	-1	-1	-1		0.130065	1.99997	0.0592179	0.00130183			0.769915	0.972378	0.0114691	1.33744e+19	0.646597	0
2	2	0	0	-1	-1	-1		0.130472	1.99999	0.0592702	0.00157347			0.770215	0.975515	0.0104475	1.32755e+19	0.64663	0
2	2	0	0	-1	-1	-1		0.130142	1.99989	0.0592847	0.00114724			0.712765	0.966356	0.00856236	1.31917e+19	0.646662	0
2	2	0	0	-1	-1	-1		0.130275	1.99991	0.059181	0.00114783			0.755325	0.973031	0.0193295	1.31413e+19	0.646674	0
2	2	0	0	-1	-1	-1		0.130297	1.99991	0.0590601	0.00123969			0.742379	0.968065	0.0257295	1.30673e+19	0.646692	0
2	2	0	0	-1	-1	-1		0.130097	1.99998	0.0591375	0.00132322			0.749589	0.961871	0.0163273	1.29944e+19	0.64672	0
2	2	0	0	-1	-1	-1		0.129934	1.99999	0.0589791	0.00126837			0.772814	0.973044	0.011123	1.29328e+19	0.646744	0
2	2	0	0	-1	-1	-1		0.130179	1.99991	0.0591739	0.00128831			0.775494	0.959718	0.00818535	1.28877e+19	0.646748	0
2	2	0	0	-1	-1	-1		0.130019	1.99996	0.0591965	0.00118796			0.765431	0.965161	0.00965158	1.28127e+19	0.64677	0
2	2	0	0	-1	-1	-1		0.129909	1.99993	0.0592075	0.00127943			0.774519	0.966577	0.0171862	1.27652e+19	0.646771	0
2	2	0	0	-1	-1	-1		0.130004	1.99998	0.05919	0.00113768			0.753543	0.966777	0.0221179	1.2749e+19	0.64678	0
2	2	0	0	-1	-1	-1		0.129729	1.99999	0.0591343	0.00122097			0.769932	0.963475	0.00927589	1.27103e+19	0.646792	0
2	2	0	0	-1	-1	-1		0.129941	1.99997	0.0591431	0.00113148			0.736378	0.964479	0.0288242	1.26666e+19	0.646793	0
2	2	0	0	-1	-1	-1		0.129982	1.99999	0.0589963	0.00111958			0.774626	0.974495	0.0150622	1.26209e+19	0.646809	0
2	2	0	0	-1	-1	-1		0.130009	1.99997	0.0592173	0.00115792			0.761169	0.967617	0.0119117	1.25587e+19	0.646815	0
2	2	0	0	-1	-1	-1		0.130009	1.99997	0.0592173	0.00115411			0.759215	0.967617	0.0132964	1.25487e+19	0.646816	0
2	2	0	0	-1	-1	-1		0.129929	1.99998	0.0592098	0.0011748			0.770962	0.960253	0.0189719	1.25069e+19	0.646821	0
2	2	0	0	-1	-1	-1		0.130085	1.99998	0.0591284	0.00117394			0.749277	0.963412	0.0160224	1.24472e+19	0.64683	0
2	2	0	0	-1	-1	-1		0.130115	1.99997	0.0591629	0.001193			0.763915	0.960415	0.0256525	1.24227e+19	0.64683	0
2	2	0	0	-1	-1	-1		0.130214	1.99998	0.0591206	0.00140292			0.746118	0.969771	0.0250563	1.23589e+19	0.64683	0
2	2	0	0	-1	-1	-1		0.129829	1.99999	0.059204	0.00112025			0.75981	0.958123	0.0430637	1.22969e+19	0.646846	0
2	2	0	0	-1	-1	-1		0.129707	2	0.0591432	0.00105189			0.740469	0.975269	0.0309481	1.22256e+19	0.646859	0
2	2	0	0	-1	-1	-1		0.129733	1.99999	0.0591448	0.00113438			0.723985	0.962444	0.0360928	1.21706e+19	0.64686	0
2	2	0	0	-1	-1	-1		0.129883	1.99997	0.0591946	0.00110525			0.784715	0.972791	0.00898577	1.21525e+19	0.646864	0
2	2	0	0	-1	-1	-1		0.129843	1.99999	0.0592051	0.00108355			0.697868	0.958769	0.04417	1.20959e+19	0.646866	0
2	2	0	0	-1	-1	-1		0.129652	1.99999	0.0590973	0.00113863			0.702825	0.955335	0.0336389	1.20632e+19	0.646869	0
2	2	0	0	-1	-1	-1		0.129669	1.99999	0.0591668	0.00107809			0.744046	0.962931	0.0120378	1.19919e+19	0.646879	0
2	2	0	0	-1	-1	-1		0.129679	1.99998	0.0592135	0.0011563			0.77153	0.953792	0.0221815	1.19194e+19	0.646879	0
2	2	0	0	-1	-1	-1		0.129679	1.99999	0.0592135	0.0011563			0.77153	0.953792	0.0221815	1.19193e+19	0.646879	0
2	2	0	0	-1	-1	-1		0.129824	1.99999	0.0591442	0.00106901			0.713708	0.955486	0.0468777	1.18684e+19	0.646884	0
2	2	0	0	-1	-1	-1		0.12987	1.99999	0.0590981	0.00114659			0.74722	0.95921	0.0377657	1.17929e+19	0.646886	0
2	2	0	0	-1	-1	-1		0.129752	1.99999	0.0590092	0.00111474			0.767096	0.958237	0.0227039	1.17856e+19	0.646889	0
2	2	0	0	-1	-1	-1		0.129913	2	0.0591362	0.00110038			0.736627	0.964567	0.0451166	1.17369e+19	0.646891	0
2	2	0	0	-1	-1	-1		0.129723	1.99999	0.0591553	0.00113114			0.753319	0.971842	0.0456598	1.16836e+19	0.646892	0
2	2	0	0	-1	-1	-1		0.129644	1.99999	0.0587672	0.00111676			0.676348	0.956102	0.0335786	1.16412e+19	0.646895	0
2	2	0	0	-1	-1	-1		0.129663	1.99999	0.0591168	0.00111589			0.61105	0.962287	0.0280193	1.16201e+19	0.646895	0
2	2	0	0	-1	-1	-1		0.129939	1.99999	0.0591268	0.00110205			0.735354	0.956314	0.047186	1.15775e+19	0.646897	0
2	2	0	0	-1	-1	-1		0.129634	1.99999	0.059116	0.00113292			0.537502	0.961592	0.0349619	1.14972e+19	0.646898	0
2	2	0	0	-1	-1	-1		0.129878	1.99999	0.0591767	0.00108449			0.751789	0.962147	0.0381027	1.14885e+19	0.646901	0
2	2	0	0	-1	-1	-1		0.129924	1.99999	0.059148	0.00109973			0.709419	0.95065	0.041341	1.14318e+19	0.646902	0
2	2	0	0	-1	-1	-1		0.129658	1.99999	0.0591312	0.00106217			0.728249	0.95332	0.0453256	1.14208e+19	0.646904	0
2	2	0	0	-1	-1	-1		0.12965	1.99999	0.0591055	0.00108838			0.686533	0.950038	0.0552296	1.13224e+19	0.646906	0
2	2	0	0	-1	-1	-1		0.129774	1.99999	0.0591045	0.00105427			0.685958	0.947191	0.0570222	1.13041e+19	0.646908	0
2	2	0	0	-1	-1	-1		0.129633	1.99999	0.0591034	0.00105744			0.673071	0.937444	0.063236	1.12389e+19	0.646909	0
2	2	0	0	-1	-1	-1		0.129633	1.99999	0.0591034	0.00104218			0.673071	0.937444	0.063236	1.12365e+19	0.64691	0
2	2	0	0	-1	-1	0		0.129846	1.984	0.0593765	0.0115722			0.997804	0.98831		1.86986e+19	0.584937	0
2	2	0	0	-1	-1	0		0.129849	1.98684	0.0598476	0.00996395			0.983383	0.987597		1.86951e+19	0.586802	0
2	2	0	0	-1	-1	0		0.129858	1.9877	0.0600137	0.00987415			0.97201	0.986989		1.86908e+19	0.58836	0
2	2	0	0	-1	-1	0		0.129788	1.98444	0.0601561	0.00886315			0.982563	0.987249		1.86882e+19	0.588816	0
2	2	0	0	-1	-1	0		0.129885	1.98589	0.0599867	0.0111295			0.983864	0.98626		1.86833e+19	0.590591	0
2	2	0	0	-1	-1	0		0.129951	1.98914	0.0601387	0.010704			0.918764	0.985746		1.867e+19	0.592754	0
2	2	0	0	-1	-1	0		0.129933	1.98796	0.0598941	0.0088987			0.90654	0.987124		1.866e+19	0.594072	0
2	2	0	0	-1	-1	0		0.12967	1.98707	0.0594172	0.00841274			0.878436	0.986651		1.86496e+19	0.595271	0
2	2	0	0	-1	-1	0		0.13021	1.98799	0.0595917	0.00843159			0.881054	0.986045		1.86397e+19	0.596491	0
2	2	0	0	-1	-1	0		0.129796	1.99434	0.0598567	0.00641182			0.829761	0.985648		1.86157e+19	0.597968	0
2	2	0	0	-1	-1	0		0.129599	1.99254	0.0596274	0.00783008			0.823999	0.986221		1.86119e+19	0.598988	0
2	2	0	0	-1	-1	0		0.129923	1.99134	0.0602504	0.00712018			0.964174	0.986307		1.85885e+19	0.601355	0
2	2	0	0	-1	-1	0		0.129592	1.99523	0.0606234	0.010124			0.877216	0.986309		1.857e+19	0.602759	0
2	2	0	0	-1	-1	0		0.130453	1.9881	0.0608589	0.00949289			0.869723	0.985697		1.85519e+19	0.603678	0
2	2	0	0	-1	-1	0		0.129956	1.99457	0.0595495	0.00692394			0.899819	0.987156		1.85486e+19	0.604057	0
2	2	0	0	-1	-1	0		0.129548	1.99825	0.0593249	0.00741027			0.761796	0.985528		1.85276e+19	0.605019	0
2	2	0	0	-1	-1	0		0.129909	1.98832	0.0597761	0.00939545			0.906026	0.986012		1.85263e+19	0.605505	0
2	2	0	0	-1	-1	0		0.129776	1.99582	0.0594051	0.0083217			0.776853	0.985762		1.85027e+19	0.606606	0
2	2	0	0	-1	-1	0		0.129807	1.9967	0.0592563	0.0058813			0.87282	0.986138		1.8436e+19	0.609783	0
2	2	0	0	-1	-1	0		0.129661	1.9968	0.0596938	0.00648092			0.688188	0.986247		1.84212e+19	0.609859	0
2	2	0	0	-1	-1	0		0.130861	1.9815	0.0609002	0.0100141			0.887617	0.987034		1.8379e+19	0.611836	0
2	2	0	0	-1	-1	0		0.130029	1.9815	0.0600008	0.00927407			0.886373	0.986139		1.83776e+19	0.612023	0
2	2	0	0	-1	-1	0		0.129816	1.99542	0.0593514	0.00845384			0.785081	0.986193		1.83581e+19	0.613011	0
2	2	0	0	-1	-1	0		0.130062	1.99715	0.0593482	0.00731901			0.784318	0.985564		1.83351e+19	0.613797	0
2	2	0	0	-1	-1	0		0.129807	1.98779	0.0592436	0.00755969			0.98751	0.987148		1.83046e+19	0.614952	0
2	2	0	0	-1	-1	0		0.129972	1.98985	0.0594975	0.00722026			0.898353	0.986795		1.82663e+19	0.616037	0
2	2	0	0	-1	-1	0		0.129441	1.99242	0.0593762	0.00934996			0.988999	0.986372		1.82421e+19	0.616953	0
2	2	0	0	-1	-1	0		0.129683	1.99627	0.0597814	0.0045951			0.877059	0.985417		1.8209e+19	0.617421	0
2	2	0	0	-1	-1	0		0.129594	1.9964	0.0592149	0.00681155			0.755234	0.985388		1.81845e+19	0.618296	0
2	2	0	0	-1	-1	0		0.129551	1.99867	0.0593151	0.00667536			0.775274	0.985589		1.81559e+19	0.619143	1
2	2	0	0	-1	-1	0		0.129839	1.99827	0.0594607	0.00658832			0.719754	0.985133		1.80921e+19	0.620575	0
2	2	0	0	-1	-1	0		0.12987	1.99707	0.0595675	0.00532575			0.93417	0.986736		1.80725e+19	0.621221	0
2	2	0	0	-1	-1	0		0.129611	1.99205	0.0596338	0.00390799			0.828895	0.984931		1.80153e+19	0.621801	0
2	2	0	0	-1	-1	0		0.129394	1.99566	0.0593061	0.00955405			0.871798	0.985615		1.80056e+19	0.622638	0
2	2	0	0	-1	-1	0		0.129848	1.99363	0.0594803	0.00874163			0.794571	0.985862		1.79796e+19	0.623037	0
2	2	0	0	-1	-1	0		0.129636	1.99809	0.0597168	0.0108542			0.834558	0.985606		1.78807e+19	0.624965	0
2	2	0	0	-1	-1	0		0.129728	1.9964	0.0593971	0.00737738			0.805249	0.984392		1.78659e+19	0.625286	0
2	2	0	0	-1	-1	0		0.129794	1.99623	0.0593636	0.00420251			0.777118	0.98576		1.7802e+19	0.626059	0
2	2	0	0	-1	-1	0		0.130066	1.99929	0.0593757	0.00725604			0.773953	0.986912		1.77658e+19	0.627014	0
2	2	0	0	-1	-1	0		0.129893	1.99649	0.0598422	0.00514017			0.766527	0.985957		1.76604e+19	0.628386	0
2	2	0	0	-1	-1	0		0.129926	1.99421	0.0594901	0.0044346			0.887709	0.986049		1.76305e+19	0.628825	0
2	2	0	0	-1	-1	0		0.129851	1.99974	0.0599436	0.00427948			0.758568	0.985996		1.76109e+19	0.629075	0
2	2	0	0	-1	-1	0		0.129655	1.99504	0.0596335	0.00687929			0.799124	0.985735		1.75771e+19	0.629588	0
2	2	0	0	-1	-1	0		0.130254	1.99943	0.0592721	0.00547428			0.740616	0.985516		1.75051e+19	0.630595	0
2	2	0	0	-1	-1	0		0.130139	1.99747	0.0593805	0.00493161			0.812672	0.985251		1.74448e+19	0.631291	0
2	2	0	0	-1	-1	0		0.130105	1.99915	0.0595482	0.00710076			0.879823	0.984498		1.73735e+19	0.63221	0
2	2	0	0	-1	-1	0		0.129885	1.99546	0.0593406	0.00673914			0.634337	0.984377		1.73341e+19	0.632335	0
2	2	0	0	-1	-1	0		0.129744	1.99731	0.0593392	0.00628246			0.924698	0.984908		1.7268e+19	0.633289	0
2	2	0	0	-1	-1	0		0.129976	1.99854	0.0593079	0.00272118			0.867662	0.985084		1.7231e+19	0.633394	0
2	2	0	0	-1	-1	0		0.129947	1.99386	0.0595642	0.00790335			0.883154	0.986219		1.7176e+19	0.633944	0
2	2	0	0	-1	-1	0		0.129497	1.99985	0.059264	0.0039367			0.849102	0.985001		1.71247e+19	0.634656	0
2	2	0	0	-1	-1	0		0.12986	1.99595	0.0595183	0.00576			0.783225	0.985172		1.70796e+19	0.634899	0
2	2	0	0	-1	-1	0		0.1301	1.99802	0.0591883	0.00372281			0.784173	0.985162		1.70115e+19	0.635498	0
2	2	0	0	-1	-1	0		0.129483	1.99912	0.0591721	0.00451367			0.683	0.983074		1.69902e+19	0.635694	0
2	2	0	0	-1	-1	0		0.129632	1.99941	0.0592739	0.0042861			0.919892	0.985884		1.69534e+19	0.636153	0
2	2	0	0	-1	-1	0		0.129807	1.99782	0.0592171	0.00430842			0.817787	0.98487		1.69193e+19	0.636297	0
2	2	0	0	-1	-1	0		0.129517	1.99973	0.0591559	0.00276961			0.743674	0.985107		1.68807e+19	0.636443	0
2	2	0	0	-1	-1	0		0.129545	1.9994	0.0591944	0.00304993			0.828361	0.984862		1.68673e+19	0.636668	0
2	2	0	0	-1	-1	0		0.129589	1.99964	0.0593664	0.00387726			0.82539	0.984213		1.67458e+19	0.637631	0
2	2	0	0	-1	-1	0		0.129789	1.99787	0.0593054	0.00463134			0.829337	0.985247		1.67e+19	0.637886	0
2	2	0	0	-1	-1	0		0.129934	1.9997	0.0592892	0.00311043			0.86368	0.985192		1.66765e+19	0.638076	0
2	2	0	0	-1	-1	0		0.129653	1.9987	0.0590131	0.00689967			0.873606	0.986251		1.66345e+19	0.638336	0
2	2	0	0	-1	-1	0		0.129494	1.99923	0.0593396	0.00326423			0.77013	0.984123		1.65908e+19	0.638569	0
2	2	0	0	-1	-1	0		0.129695	1.99882	0.0588597	0.00504277			0.885756	0.985617		1.65509e+19	0.638919	0
2	2	0	0	-1	-1	0		0.129772	1.99664	0.0592876	0.00720076			0.917163	0.985627		1.65112e+19	0.638979	0
2	2	0	0	-1	-1	0		0.129519	1.99879	0.0592638	0.00581285			0.856248	0.985536		1.64617e+19	0.639417	0
2	2	0	0	-1	-1	0		0.12989	1.99957	0.0593712	0.00456172			0.904858	0.986722		1.63901e+19	0.639896	0
2	2	0	0	-1	-1	0		0.130055	1.99645	0.0584889	0.00474358			0.802448	0.985783		1.6342e+19	0.639963	0
2	2	0	0	-1	-1	0		0.129832	1.99865	0.059519	0.00259148			0.719062	0.986116		1.62568e+19	0.640367	0
2	2	0	0	-1	-1	0		0.12971	1.99926	0.0594491	0.00658794			0.793039	0.984678		1.6158e+19	0.641016	0
2	2	0	0	-1	-1	0		0.129808	1.99834	0.0591841	0.00383144			0.72414	0.98207		1.61128e+19	0.641184	0
2	2	0	0	-1	-1	0		0.129513	1.99871	0.0593378	0.00626967			0.856619	0.985779		1.60256e+19	0.64162	0
2	2	0	0	-1	-1	0		0.12941	1.99999	0.0586186	0.0038022			0.861571	0.985661		1.59934e+19	0.641886	0
2	2	0	0	-1	-1	0		0.130108	1.99966	0.0595639	0.00386475			0.855772	0.986202		1.59312e+19	0.642119	0
2	2	0	0	-1	-1	0		0.129513	1.99748	0.0595076	0.00594817			0.743971	0.984436		1.58746e+19	0.642156	0
2	2	0	0	-1	-1	0		0.129744	1.99989	0.0592919	0.00288079			0.843375	0.985467		1.58167e+19	0.642577	0
2	2	0	0	-1	-1	0		0.12948	1.9999	0.0590868	0.00204384			0.765221	0.98466		1.57409e+19	0.642761	0
2	2	0	0	-1	-1	0		0.129579	1.9993	0.0594457	0.00379769			0.804781	0.984666		1.57048e+19	0.642963	0
2	2	0	0	-1	-1	0		0.129126	1.99936	0.0592588	0.00338909			0.76232	0.985941		1.56535e+19	0.643134	0
2	2	0	0	-1	-1	0		0.129712	1.99985	0.0592453	0.00291417			0.83053	0.984954		1.55976e+19	0.643366	0
2	2	0	0	-1	-1	0		0.129547	1.99982	0.058725	0.00295359			0.843765	0.985319		1.5554e+19	0.643514	0
2	2	0	0	-1	-1	0		0.129362	1.99957	0.0593105	0.00487993			0.729857	0.985328		1.55074e+19	0.643607	0
2	2	0	0	-1	-1	0		0.129784	1.99996	0.059465	0.00384551			0.850361	0.985257		1.55015e+19	0.643688	0
2	2	0	0	-1	-1	0		0.129615	1.99936	0.0593336	0.00501601			0.703291	0.985073		1.54474e+19	0.643763	0
2	2	0	0	-1	-1	0		0.129579	1.99971	0.0592439	0.00452063			0.885998	0.985225		1.54331e+19	0.64387	0
2	2	0	0	-1	-1	0		0.129827	1.99985	0.0594012	0.00324946			0.737008	0.986396		1.5397e+19	0.643963	0
2	2	0	0	-1	-1	0		0.12958	1.99991	0.0588972	0.00345414			0.872624	0.985851		1.53699e+19	0.644076	0
2	2	0	0	-1	-1	0		0.129474	1.9992	0.059532	0.0030162			0.833305	0.985176		1.5319e+19	0.64415	0
2	2	0	0	-1	-1	0		0.12951	1.99976	0.059195	0.00327873			0.769484	0.98418		1.53043e+19	0.644221	0
2	2	0	0	-1	-1	0		0.130428	1.9993	0.0597295	0.00294881			0.85149	0.985401		1.52571e+19	0.644314	0
2	2	0	0	-1	-1	0		0.129514	1.99972	0.0592614	0.00341326			0.768653	0.984504		1.52186e+19	0.644432	0
2	2	0	0	-1	-1	0		0.129536	1.99997	0.0594609	0.00351763			0.843278	0.98472		1.51847e+19	0.64454	0
2	2	0	0	-1	-1	0		0.1295	1.99968	0.0592841	0.00474912			0.66493	0.98476		1.51432e+19	0.644565	0
2	2	0	0	-1	-1	0		0.129423	1.99968	0.0592043	0.0020169			0.763408	0.985317		1.50827e+19	0.644718	0
2	2	0	0	-1	-1	0		0.129538	1.9992	0.059021	0.00334728			0.798722	0.984915		1.49735e+19	0.644937	0
2	2	0	0	-1	-1	0		0.129364	1.99955	0.0592627	0.0030664			0.796685	0.985482		1.49291e+19	0.645048	0
2	2	0	0	-1	-1	0		0.129609	1.99964	0.0595568	0.00159468			0.726126	0.983878		1.48824e+19	0.645085	0
2	2	0	0	-1	-1	0		0.129706	1.99977	0.0592148	0.00323326			0.745226	0.985002		1.48508e+19	0.645196	0
2	2	0	0	-1	-1	0		0.129409	1.99935	0.0592809	0.00277098			0.825463	0.985136		1.47956e+19	0.645276	0
2	2	0	0	-1	-1	0		0.129614	1.99901	0.0592977	0.00415059			0.882058	0.98488		1.47521e+19	0.645295	0
2	2	0	0	-1	-1	0		0.129615	1.99974	0.0592289	0.00198295			0.758763	0.985388		1.46991e+19	0.645447	0
2	2	0	0	-1	-1	0		0.129522	1.99973	0.0592859	0.0040243			0.762888	0.985955		1.46583e+19	0.645481	0
2	2	0	0	-1	-1	0		0.130273	1.99992	0.0592517	0.00264319			0.765607	0.985464		1.46352e+19	0.645558	0
2	2	0	0	-1	-1	0		0.12968	1.99938	0.0592475	0.0019788			0.719514	0.985202		1.45919e+19	0.645575	0
2	2	0	0	-1	-1	0		0.129388	1.99996	0.0593276	0.0019989			0.646708	0.985084		1.457e+19	0.645632	0
2	2	0	0	-1	-1	0		0.129481	1.9999	0.0591655	0.00189219			0.680781	0.985094		1.4503e+19	0.645725	0
2	2	0	0	-1	-1	0		0.129598	1.99997	0.0590534	0.00178616			0.895114	0.984388		1.44162e+19	0.645867	0
2	2	0	0	-1	-1	0		0.129473	1.99981	0.0592425	0.00227044			0.73634	0.986096		1.43511e+19	0.64591	0
2	2	0	0	-1	-1	0		0.129473	1.99994	0.0591832	0.00161787			0.763794	0.985345		1.42941e+19	0.645984	0
2	2	0	0	-1	-1	0		0.129453	1.9999	0.0590913	0.00175159			0.589847	0.984591		1.42532e+19	0.646	0
2	2	0	0	-1	-1	0		0.129465	1.99986	0.0591796	0.00158761			0.637758	0.982815		1.42019e+19	0.646054	0
2	2	0	0	-1	-1	0		0.129407	1.99993	0.0594337	0.0017436			0.771266	0.985707		1.41645e+19	0.646112	0
2	2	0	0	-1	-1	0		0.129469	1.99994	0.0593254	0.00146443			0.69519	0.985136		1.41128e+19	0.64615	0
2	2	0	0	-1	-1	0		0.129505	1.99997	0.0591026	0.00183147			0.709867	0.985416		1.40631e+19	0.6462	0
2	2	0	0	-1	-1	0		0.129684	1.99987	0.0591357	0.00208589			0.696098	0.98361		1.40171e+19	0.646226	0
2	2	0	0	-1	-1	0		0.130041	1.99991	0.0590863	0.00124385			0.723502	0.985077		1.39606e+19	0.646276	0
2	2	0	0	-1	-1	0		0.129518	1.9999	0.0593303	0.00155513			0.707964	0.984893		1.38769e+19	0.646336	0
2	2	0	0	-1	-1	0		0.129594	1.99999	0.058631	0.00193966			0.774724	0.984742		1.38077e+19	0.646388	0
2	2	0	0	-1	-1	0		0.129423	1.99991	0.0591627	0.00149572			0.684558	0.984231		1.37268e+19	0.646433	0
2	2	0	0	-1	-1	0		0.129405	1.99991	0.0593037	0.00129086			0.626789	0.983767		1.36549e+19	0.646468	0
2	2	0	0	-1	-1	0		0.129792	1.99996	0.059215	0.00158011			0.713851	0.985403		1.36302e+19	0.64649	0
2	2	0	0	-1	-1	0		0.129446	1.99998	0.0591999	0.00122288			0.616639	0.984739		1.36019e+19	0.646502	0
2	2	0	0	-1	-1	0		0.129396	1.99996	0.0591008	0.00142762			0.508591	0.983886		1.35327e+19	0.646526	0
2	2	0	0	-1	-1	0		0.129537	1.99991	0.059183	0.00176213			0.700545	0.984961		1.34998e+19	0.646545	0
2	2	0	0	-1	-1	0		0.129459	1.99995	0.0592447	0.00140757			0.71613	0.984065		1.34495e+19	0.646579	0
2	2	0	0	-1	-1	0		0.129302	1.99995	0.0591499	0.00113825			0.576705	0.98522		1.34119e+19	0.646588	0
2	2	0	0	-1	-1	0		0.129465	1.99996	0.0591843	0.00140595			0.651561	0.984961		1.3356e+19	0.646614	0
2	2	0	0	-1	-1	0		0.12946	1.99998	0.059184	0.00112083			0.643899	0.984823		1.32805e+19	0.646648	0
2	2	0	0	-1	-1	0		0.129272	1.99995	0.0591781	0.0011226			0.674505	0.983759		1.32475e+19	0.646659	0
2	2	0	0	-1	-1	0		0.129431	1.99998	0.0592233	0.00118684			0.743545	0.985334		1.3197e+19	0.64668	0
2	2	0	0	-1	-1	0		0.129335	1.99998	0.0591608	0.00112263			0.727751	0.983611		1.31431e+19	0.646698	0
2	2	0	0	-1	-1	0		0.129352	1.99996	0.0590726	0.00113366			0.576478	0.985686		1.30758e+19	0.64671	0
2	2	0	0	-1	-1	0		0.129465	1.99998	0.0590617	0.00113849			0.750275	0.983518		1.30392e+19	0.646729	0
2	2	0	0	-1	-1	0		0.129451	1.99999	0.059203	0.00124009			0.5068	0.985482		1.29835e+19	0.64673	0
2	2	0	0	-1	-1	0		0.129373	1.99994	0.0591544	0.00143405			0.778195	0.984219		1.29771e+19	0.646732	0
2	2	0	0	-1	-1	0		0.130223	1.9999	0.0594582	0.00126989			0.619446	0.98366		1.2912e+19	0.646741	0
2	2	0	0	-1	-1	0		0.129425	1.99999	0.0591121	0.00120586			0.611063	0.983937		1.28833e+19	0.646761	0
2	2	0	0	-1	-1	0		0.129632	1.99991	0.059189	0.00142752			0.716123	0.983917		1.28298e+19	0.646761	0
2	2	0	0	-1	-1	0		0.129466	1.99999	0.0589649	0.00112577			0.78234	0.982811		1.28017e+19	0.646785	0
2	2	0	0	-1	-1	0		0.129532	1.99998	0.059068	0.00112532			0.630222	0.984121		1.27318e+19	0.646793	0
2	2	0	0	-1	-1	0		0.129488	1.99998	0.0590768	0.0011256			0.676794	0.983081		1.269e+19	0.646802	0
2	2	0	0	-1	-1	0		0.129407	1.99999	0.059024	0.00113651			0.827768	0.983716		1.26565e+19	0.64681	0
2	2	0	0	-1	-1	0		0.129391	1.99999	0.0591224	0.00115602			0.557145	0.984453		1.25931e+19	0.646814	0
2	2	0	0	-1	-1	0		0.129372	2	0.0590562	0.00109278			0.518643	0.98423		1.25353e+19	0.646825	0
2	2	0	0	-1	-1	0		0.129407	1.99998	0.0590317	0.00117424			0.519001	0.982825		1.24835e+19	0.646828	0
2	2	0	0	-1	-1	0		0.129405	1.99996	0.0591	0.00111869			0.505112	0.983539		1.2424e+19	0.646836	0
2	2	0	0	-1	-1	0		0.129357	1.99998	0.0590632	0.0010996			0.567701	0.983601		1.23779e+19	0.646845	0
2	2	0	0	-1	-1	0		0.129582	1.99996	0.0591307	0.00112998			0.579703	0.9821		1.23225e+19	0.646848	0
2	2	0	0	-1	-1	0		0.12941	1.99999	0.0590444	0.00111185			0.579959	0.982091		1.22855e+19	0.646855	0
2	2	0	0	-1	-1	0		0.129479	1.99997	0.0590955	0.00113718			0.555233	0.982093		1.22017e+19	0.64686	0
2	2	0	0	-1	-1	0		0.129494	1.99997	0.0590109	0.00117615			0.551035	0.982128		1.21616e+19	0.646863	0
2	2	0	0	-1	-1	0		0.129373	1.99999	0.0590701	0.0010894			0.653607	0.985593		1.21135e+19	0.646872	0
2	2	0	0	-1	-1	0		0.12943	1.99998	0.0591132	0.00111155			0.702313	0.984112		1.20553e+19	0.646875	0
2	2	0	0	-1	-1	0		0.129403	1.99998	0.0590884	0.00109771			0.458142	0.981975		1.20068e+19	0.646877	0
2	2	0	0	-1	-1	0		0.129423	1.99999	0.0590769	0.00117925			0.635478	0.983792		1.19604e+19	0.646879	0
2	2	0	0	-1	-1	0		0.129429	2	0.0589818	0.00109508			0.759561	0.983654		1.19257e+19	0.646886	0
2	2	0	0	-1	-1	0		0.129446	1.99998	0.0590304	0.00111496			0.639534	0.983669		1.18624e+19	0.646886	0
2	2	0	0	-1	-1	0		0.129252	1.99999	0.0590478	0.00109427			0.664902	0.983636		1.17876e+19	0.646892	0
2	2	0	0	-1	-1	0		0.129377	1.99999	0.0590407	0.00109004			0.559927	0.983395		1.17351e+19	0.646894	0
2	2	0	0	-1	-1	0		0.12937	1.99999	0.0589985	0.00109727			0.496472	0.985152		1.16823e+19	0.646896	0
2	2	0	0	-1	-1	0		0.129364	1.99999	0.0590697	0.00109591			0.484467	0.985726		1.16487e+19	0.646897	0
2	2	0	0	-1	-1	0		0.129342	2	0.0590838	0.00111365			0.483164	0.985351		1.16107e+19	0.646898	0
2	2	0	0	-1	-1	0		0.129364	1.99999	0.0591177	0.00108965			0.559246	0.984719		1.15875e+19	0.6469	0
2	2	0	0	-1	-1	0		0.129374	2	0.0590472	0.00107577			0.504383	0.984969		1.15104e+19	0.646903	0
2	2	0	0	-1	-1	0		0.12972	2	0.0591122	0.00107871			0.561208	0.984675		1.14166e+19	0.646905	0
2	2	0	0	-1	-1	0		0.129355	2	0.0589722	0.00110135			0.484342	0.98587		1.14084e+19	0.646905	0
2	2	0	0	-1	-1	0		0.129423	2	0.0590526	0.00107509			0.52645	0.98296		1.13508e+19	0.646908	0
2	2	0	0	-1	-1	0		0.12943	2	0.0591106	0.00106754			0.619438	0.984458		1.13046e+19	0.646909	0
2	2	0	0	-1	-1	0		0.129411	2	0.0590615	0.00107096			0.551887	0.984267		1.12432e+19	0.64691	0
2	2	0	0	-1	-1	0		0.129396	2	0.0590253	0.0010871			0.616831	0.984757		1.11744e+19	0.646911	0
2	2	0	0	-1	-1	0		0.129324	2	0.059036	0.00107039			0.469806	0.982993		1.11111e+19	0.646913	0
2	2	0	0	-1	-1	0		0.129349	2	0.0590005	0.00108152			0.459116	0.983107		1.10442e+19	0.646913	0
2	2	0	0	-1	-1	0		0.129342	2	0.0590338	0.00108357			0.418056	0.982321		1.0989e+19	0.646914	0
2	2	0	0	-1	-1	0		0.129348	2	0.0590032	0.00108993			0.396853	0.981928		1.09377e+19	0.646915	0
2	2	0	0	-1	-1	0		0.129349	2	0.0589995	0.00109426			0.395717	0.981667		1.08775e+19	0.646915	0
2	2	0	0	-1	-1	1		0.132757	1.99106	0.0593716	0.0393722			0.498081	0.623696	0.216404	1.8718e+19	0.589157	0
2	2	0	0	-1	-1	1		0.13195	1.99721	0.0593791	0.0410933			0.491476	0.485991	0.268334	1.87151e+19	0.590256	0
2	2	0	0	-1	-1	1		0.132372	1.99873	0.0607258	0.0392976			0.456647	0.57006	0.220783	1.87062e+19	0.591665	0
2	2	0	0	-1	-1	1		0.13349	1.99673	0.061117	0.0377148			0.546244	0.492146	0.25905	1.87021e+19	0.592873	0
2	2	0	0	-1	-1	1		0.133509	1.9972	0.0618247	0.0357639			0.50819	0.490586	0.258795	1.86914e+19	0.594197	0
2	2	0	0	-1	-1	1		0.133256	1.99718	0.0642245	0.0361677			0.531711	0.498898	0.271383	1.86832e+19	0.594659	0
2	2	0	0	-1	-1	1		0.136185	1.9934	0.0595779	0.0418434			0.471079	0.561574	0.265884	1.86786e+19	0.596087	0
2	2	0	0	-1	-1	1		0.131806	1.99707	0.0590638	0.0373343			0.538936	0.448319	0.255416	1.8665e+19	0.598414	0
2	2	0	0	-1	-1	1		0.132709	1.99676	0.0592691	0.0377607			0.431211	0.434315	0.236768	1.86478e+19	0.599602	0
2	2	0	0	-1	-1	1		0.132451	1.99554	0.0597637	0.038062			0.517719	0.516421	0.260033	1.86422e+19	0.600358	0
2	2	0	0	-1	-1	1		0.132728	1.99729	0.0596748	0.036766			0.456262	0.440082	0.228533	1.86291e+19	0.601301	0
2	2	0	0	-1	-1	1		0.131923	1.99942	0.0619064	0.0383252			0.501066	0.44738	0.280314	1.86165e+19	0.602113	0
2	2	0	0	-1	-1	1		0.132564	1.9976	0.0592551	0.0363398			0.444451	0.395141	0.281112	1.85989e+19	0.603579	0
2	2	0	0	-1	-1	1		0.13238	1.99953	0.0616626	0.0348819			0.455447	0.41693	0.280737	1.85581e+19	0.605892	0
2	2	0	0	-1	-1	1		0.132108	1.99808	0.0609835	0.0438492			0.470169	0.490306	0.227973	1.85353e+19	0.607273	0
2	2	0	0	-1	-1	1		0.133569	1.9985	0.0607307	0.0429966			0.46672	0.471008	0.249234	1.84902e+19	0.609514	0
2	2	0	0	-1	-1	1		0.132697	1.99421	0.0597616	0.0420167			0.502075	0.457848	0.275959	1.84748e+19	0.610296	0
2	2	0	0	-1	-1	1		0.131068	1.9991	0.0614393	0.0351944			0.464847	0.37203	0.277373	1.84436e+19	0.611538	0
2	2	0	0	-1	-1	1		0.13029	1.99663	0.0594421	0.0339544			0.437079	0.386007	0.292354	1.84184e+19	0.612655	0
2	2	0	0	-1	-1	1		0.13303	1.99619	0.0617748	0.0357997			0.41598	0.488406	0.260412	1.83909e+19	0.61331	0
2	2	0	0	-1	-1	1		0.131265	1.9941	0.0593636	0.0432639			0.44821	0.52537	0.230437	1.83512e+19	0.614994	0
2	2	0	0	-1	-1	1		0.131895	1.99817	0.0609246	0.044758			0.432766	0.414643	0.292177	1.83391e+19	0.615321	0
2	2	0	0	-1	-1	1		0.130525	1.99941	0.0601575	0.0349792			0.422704	0.479867	0.27095	1.83104e+19	0.616363	0
2	2	0	0	-1	-1	1		0.133538	1.99534	0.0586646	0.037632			0.456357	0.416601	0.264046	1.826e+19	0.617817	0
2	2	0	0	-1	-1	1		0.130357	1.9997	0.0595061	0.0355354			0.412748	0.351785	0.252983	1.82231e+19	0.618923	0
2	2	0	0	-1	-1	1		0.130972	1.997	0.0669685	0.0398922			0.479502	0.496534	0.227557	1.81802e+19	0.619194	0
2	2	0	0	-1	-1	1		0.131476	1.99513	0.0598713	0.038078			0.471607	0.454183	0.243902	1.8165e+19	0.620287	1
2	2	0	0	-1	-1	1		0.132132	1.99591	0.0590522	0.0399634			0.439965	0.497529	0.265229	1.81316e+19	0.621119	0
2	2	0	0	-1	-1	1		0.132911	1.99935	0.0602767	0.0369207			0.474284	0.487836	0.273567	1.80891e+19	0.622115	0
2	2	0	0	-1	-1	1		0.131757	1.997	0.0598209	0.0386481			0.471969	0.435653	0.252578	1.80559e+19	0.622809	0
2	2	0	0	-1	-1	1		0.13247	1.99622	0.0599283	0.0354975			0.46345	0.482684	0.262256	1.80269e+19	0.623352	0
2	2	0	0	-1	-1	1		0.134398	1.99777	0.0616995	0.0411343			0.525259	0.489768	0.274911	1.79842e+19	0.62409	0
2	2	0	0	-1	-1	1		0.133085	1.99633	0.0625293	0.037287			0.473552	0.421753	0.255046	1.79734e+19	0.624166	0
2	2	0	0	-1	-1	1		0.13215	1.99868	0.0598523	0.0391603			0.475836	0.480451	0.2643	1.79512e+19	0.624918	0
2	2	0	0	-1	-1	1		0.132042	1.99896	0.0604983	0.0374463			0.437734	0.42997	0.270057	1.78621e+19	0.626422	0
2	2	0	0	-1	-1	1		0.132364	1.99892	0.0613557	0.0363802			0.408944	0.454777	0.28883	1.78276e+19	0.62689	0
2	2	0	0	-1	-1	1		0.131704	1.99563	0.0593017	0.0357703			0.511157	0.432028	0.26872	1.78028e+19	0.627399	0
2	2	0	0	-1	-1	1		0.130249	1.99534	0.0593622	0.0377267			0.457744	0.463125	0.268283	1.7787e+19	0.627621	0
2	2	0	0	-1	-1	1		0.134044	1.99862	0.0597928	0.0357783			0.490439	0.378461	0.265293	1.77506e+19	0.628218	0
2	2	0	0	-1	-1	1		0.132756	1.99934	0.0603163	0.0366333			0.454467	0.475831	0.285842	1.77211e+19	0.628642	0
2	2	0	0	-1	-1	1		0.136216	1.99718	0.0619309	0.0281263			0.445642	0.440886	0.275173	1.75735e+19	0.630343	0
2	2	0	0	-1	-1	1		0.131408	1.99873	0.0607153	0.0410547			0.452706	0.462031	0.300858	1.75398e+19	0.631016	0
2	2	0	0	-1	-1	1		0.130608	1.99878	0.0594253	0.0351858			0.43298	0.372891	0.291671	1.75321e+19	0.631193	0
2	2	0	0	-1	-1	1		0.13085	1.99928	0.0615177	0.0355807			0.440467	0.377906	0.261254	1.74839e+19	0.631639	0
2	2	0	0	-1	-1	1		0.13259	1.99188	0.0593609	0.0371852			0.473885	0.437518	0.235737	1.74466e+19	0.631928	0
2	2	0	0	-1	-1	1		0.132666	1.99668	0.0609348	0.0385138			0.472875	0.405279	0.265154	1.7396e+19	0.632556	0
2	2	0	0	-1	-1	1		0.131269	1.99628	0.0592544	0.037917			0.425793	0.410622	0.255587	1.7365e+19	0.632974	0
2	2	0	0	-1	-1	1		0.133011	1.99845	0.0599389	0.0374004			0.428944	0.384276	0.287782	1.73474e+19	0.633178	0
2	2	0	0	-1	-1	1		0.132715	1.99933	0.0605511	0.0364016			0.44347	0.425903	0.288179	1.72897e+19	0.633761	0
2	2	0	0	-1	-1	1		0.13153	1.99879	0.0589951	0.0346176			0.486695	0.473469	0.27122	1.7231e+19	0.634414	0
2	2	0	0	-1	-1	1		0.132327	1.99875	0.0612807	0.0387868			0.40559	0.371525	0.288433	1.72055e+19	0.634481	0
2	2	0	0	-1	-1	1		0.13171	1.99738	0.0594013	0.0361696			0.453391	0.454007	0.276741	1.71737e+19	0.634854	0
2	2	0	0	-1	-1	1		0.132213	1.99761	0.060981	0.0368364			0.449445	0.539963	0.248857	1.71014e+19	0.635388	0
2	2	0	0	-1	-1	1		0.128548	1.99844	0.0594821	0.0467867			0.366837	0.360579	0.237988	1.70846e+19	0.635654	0
2	2	0	0	-1	-1	1		0.130723	1.99993	0.059136	0.035292			0.409534	0.392602	0.27875	1.70523e+19	0.635996	0
2	2	0	0	-1	-1	1		0.129939	1.99989	0.0599642	0.0352207			0.412808	0.383767	0.278214	1.7013e+19	0.636279	0
2	2	0	0	-1	-1	1		0.132421	1.99749	0.059472	0.0354589			0.451594	0.611626	0.272252	1.69759e+19	0.636479	0
2	2	0	0	-1	-1	1		0.132539	1.99986	0.0596903	0.033539			0.424879	0.360285	0.280357	1.69174e+19	0.636999	0
2	2	0	0	-1	-1	1		0.134963	1.99756	0.0595994	0.0348245			0.43974	0.522634	0.254495	1.68915e+19	0.637067	0
2	2	0	0	-1	-1	1		0.129843	1.9927	0.0593119	0.0392049			0.466255	0.371896	0.237574	1.68443e+19	0.637274	0
2	2	0	0	-1	-1	1		0.130729	1.99699	0.0592812	0.0372062			0.446019	0.457823	0.282136	1.68231e+19	0.637595	0
2	2	0	0	-1	-1	1		0.133187	1.99823	0.0603052	0.0372738			0.396201	0.425308	0.275843	1.6785e+19	0.637823	0
2	2	0	0	-1	-1	1		0.130656	1.9998	0.0595775	0.0339268			0.420779	0.361701	0.282477	1.67604e+19	0.638127	0
2	2	0	0	-1	-1	1		0.132783	1.99956	0.0598711	0.0349224			0.421947	0.465218	0.278883	1.67152e+19	0.638381	0
2	2	0	0	-1	-1	1		0.129829	1.99965	0.0591599	0.0237522			0.391764	0.345258	0.289875	1.66913e+19	0.638558	0
2	2	0	0	-1	-1	1		0.130904	1.99911	0.0616605	0.0399815			0.389267	0.422308	0.281102	1.66335e+19	0.638795	0
2	2	0	0	-1	-1	1		0.129607	1.99998	0.0589526	0.0351884			0.408865	0.363845	0.292755	1.65947e+19	0.639214	0
2	2	0	0	-1	-1	1		0.131237	1.99821	0.060837	0.0373973			0.395252	0.389575	0.295827	1.65453e+19	0.639328	0
2	2	0	0	-1	-1	1		0.132262	1.99917	0.0603445	0.0337956			0.434062	0.443863	0.286367	1.64969e+19	0.639679	0
2	2	0	0	-1	-1	1		0.136047	1.99749	0.0606118	0.0369782			0.424126	0.451667	0.276343	1.64482e+19	0.639809	0
2	2	0	0	-1	-1	1		0.133517	1.99915	0.0602196	0.0346607			0.438642	0.430027	0.274413	1.62595e+19	0.640941	0
2	2	0	0	-1	-1	1		0.131351	1.99942	0.0612592	0.0359815			0.418493	0.431114	0.28216	1.61647e+19	0.641387	0
2	2	0	0	-1	-1	1		0.130451	1.9997	0.0598881	0.0333488			0.39668	0.422437	0.29202	1.6114e+19	0.641694	0
2	2	0	0	-1	-1	1		0.132998	1.99875	0.0592004	0.0313534			0.389055	0.390285	0.287662	1.6087e+19	0.641752	0
2	2	0	0	-1	-1	1		0.13284	1.99973	0.0597387	0.0358854			0.40799	0.388694	0.285952	1.60122e+19	0.642133	0
2	2	0	0	-1	-1	1		0.131507	1.999	0.0602276	0.0389366			0.446947	0.500555	0.280296	1.59635e+19	0.64229	0
2	2	0	0	-1	-1	1		0.132831	1.99951	0.060255	0.041321			0.394641	0.474347	0.275224	1.59389e+19	0.642406	0
2	2	0	0	-1	-1	1		0.13008	1.9996	0.0592664	0.0360496			0.444569	0.396005	0.283669	1.58728e+19	0.64272	0
2	2	0	0	-1	-1	1		0.131198	1.99993	0.0592111	0.0359777			0.438423	0.382448	0.286657	1.58467e+19	0.642835	0
2	2	0	0	-1	-1	1		0.131116	1.99894	0.0595908	0.0359326			0.407846	0.387479	0.287457	1.58095e+19	0.642898	0
2	2	0	0	-1	-1	1		0.132481	1.9988	0.0600135	0.0376449			0.472365	0.60654	0.248081	1.57617e+19	0.643047	0
2	2	0	0	-1	-1	1		0.131008	1.99902	0.060539	0.0347785			0.459564	0.504706	0.270936	1.5618e+19	0.643535	0
2	2	0	0	-1	-1	1		0.132427	1.99847	0.0592532	0.0380598			0.426304	0.355572	0.262054	1.55947e+19	0.643593	0
2	2	0	0	-1	-1	1		0.131003	1.99973	0.058997	0.0364744			0.391454	0.377128	0.296795	1.55518e+19	0.643818	0
2	2	0	0	-1	-1	1		0.131079	1.99823	0.0594315	0.0339521			0.429059	0.39354	0.289474	1.54966e+19	0.643875	0
2	2	0	0	-1	-1	1		0.130671	1.99835	0.0590312	0.0350756			0.420792	0.405668	0.276227	1.54927e+19	0.643901	0
2	2	0	0	-1	-1	1		0.130065	1.99678	0.0589279	0.033921			0.362593	0.333103	0.252748	1.54307e+19	0.643964	0
2	2	0	0	-1	-1	1		0.129897	1.99998	0.0590583	0.0345758			0.381812	0.340692	0.288556	1.53962e+19	0.644279	0
2	2	0	0	-1	-1	1		0.130281	1.9999	0.0598896	0.0351947			0.392914	0.394925	0.281123	1.53693e+19	0.64433	0
2	2	0	0	-1	-1	1		0.131619	1.99962	0.0593972	0.0368164			0.40578	0.346227	0.284161	1.53323e+19	0.644411	0
2	2	0	0	-1	-1	1		0.138823	1.99902	0.0602922	0.0451068			0.388327	0.346481	0.286437	1.52829e+19	0.644411	0
2	2	0	0	-1	-1	1		0.130221	1.99941	0.0601452	0.0368392			0.464075	0.371395	0.278778	1.52193e+19	0.644661	0
2	2	0	0	-1	-1	1		0.13068	1.99983	0.0602946	0.0357837			0.416425	0.391487	0.284745	1.5119e+19	0.644902	0
2	2	0	0	-1	-1	1		0.130949	1.99966	0.0594812	0.0377193			0.425146	0.480357	0.263413	1.50798e+19	0.64499	0
2	2	0	0	-1	-1	1		0.12995	1.99993	0.0591543	0.03514			0.406321	0.36749	0.278688	1.50344e+19	0.645106	0
2	2	0	0	-1	-1	1		0.130824	1.99994	0.0591326	0.0349982			0.405443	0.3608	0.291966	1.49828e+19	0.645202	0
2	2	0	0	-1	-1	1		0.130136	1.99974	0.0593823	0.0329418			0.384383	0.361149	0.289142	1.48918e+19	0.645348	0
2	2	0	0	-1	-1	1		0.130743	1.99997	0.0592814	0.0351198			0.399902	0.362443	0.279557	1.4813e+19	0.645495	0
2	2	0	0	-1	-1	1		0.130079	1.99976	0.0595478	0.0378121			0.418895	0.363492	0.280503	1.4757e+19	0.645567	0
2	2	0	0	-1	-1	1		0.130079	1.99977	0.0593957	0.0372056			0.421458	0.366508	0.267708	1.46188e+19	0.645765	0
2	2	0	0	-1	-1	1		0.131907	1.99993	0.0591959	0.0346567			0.403054	0.347338	0.271041	1.45063e+19	0.64591	0
2	2	0	0	-1	-1	1		0.12979	1.99993	0.0593007	0.0331446			0.382455	0.344404	0.289173	1.44158e+19	0.646019	0
2	2	0	0	-1	-1	1		0.129489	1.99994	0.05927	0.0380281			0.423401	0.528144	0.260717	1.43235e+19	0.646117	0
2	2	0	0	-1	-1	1		0.131889	1.99981	0.0594588	0.0353237			0.387189	0.351999	0.269599	1.42814e+19	0.646135	0
2	2	0	0	-1	-1	1		0.130306	1.99983	0.0591279	0.0365879			0.421854	0.363805	0.280551	1.42425e+19	0.646185	0
2	2	0	0	-1	-1	1		0.130117	1.99998	0.0591962	0.0351455			0.385361	0.372321	0.27701	1.42133e+19	0.646221	0
2	2	0	0	-1	-1	1		0.129958	1.99993	0.0593414	0.0359527			0.40237	0.355698	0.286459	1.41754e+19	0.646249	0
2	2	0	0	-1	-1	1		0.130438	1.99992	0.0594032	0.0339876			0.411651	0.411125	0.292822	1.40755e+19	0.646326	0
2	2	0	0	-1	-1	1		0.130295	1.99998	0.0593783	0.0344088			0.424891	0.475836	0.302089	1.40257e+19	0.646368	0
2	2	0	0	-1	-1	1		0.132408	1.99993	0.0591759	0.0344589			0.38922	0.34497	0.26585	1.39775e+19	0.64639	0
2	2	0	0	-1	-1	1		0.130308	1.99999	0.0593065	0.0346772			0.413931	0.392043	0.291034	1.39524e+19	0.64642	0
2	2	0	0	-1	-1	1		0.13023	1.99997	0.0590907	0.0300662			0.354024	0.361715	0.289289	1.3874e+19	0.64647	0
2	2	0	0	-1	-1	1		0.131584	1.99995	0.0593209	0.0348987			0.400993	0.353471	0.291871	1.37283e+19	0.646543	0
2	2	0	0	-1	-1	1		0.130345	1.9999	0.0591193	0.0363947			0.42593	0.365934	0.284169	1.36992e+19	0.646562	0
2	2	0	0	-1	-1	1		0.133103	1.99993	0.0593097	0.0355347			0.392509	0.347815	0.287527	1.36478e+19	0.646572	0
2	2	0	0	-1	-1	1		0.13062	1.99996	0.0593165	0.0406603			0.392228	0.365728	0.287136	1.35261e+19	0.646642	0
2	2	0	0	-1	-1	1		0.130886	1.99989	0.0590328	0.0352915			0.410602	0.335187	0.27921	1.34846e+19	0.646655	0
2	2	0	0	-1	-1	1		0.131568	1.99995	0.059058	0.0361505			0.392047	0.371334	0.282029	1.34263e+19	0.646678	0
2	2	0	0	-1	-1	1		0.131673	1.99994	0.0590406	0.0359284			0.410393	0.375164	0.290939	1.33645e+19	0.646699	0
2	2	0	0	-1	-1	1		0.130327	1.99996	0.0591211	0.0345131			0.356781	0.332972	0.290468	1.33136e+19	0.646723	0
2	2	0	0	-1	-1	1		0.130255	1.99978	0.0591346	0.0357286			0.4115	0.386395	0.282386	1.32537e+19	0.646728	0
2	2	0	0	-1	-1	1		0.129988	1.99995	0.0589925	0.0353366			0.380261	0.349702	0.292645	1.32188e+19	0.646752	0
2	2	0	0	-1	-1	1		0.131042	1.99971	0.0593203	0.0362504			0.468868	0.434284	0.283304	1.31063e+19	0.646759	0
2	2	0	0	-1	-1	1		0.129854	1.99996	0.0590034	0.0330239			0.36889	0.348608	0.292457	1.30302e+19	0.646801	0
2	2	0	0	-1	-1	1		0.129855	1.99996	0.0592622	0.0378199			0.430669	0.356278	0.261622	1.29918e+19	0.646808	0
2	2	0	0	-1	-1	1		0.129769	1.99996	0.0592135	0.0337949			0.424689	0.370162	0.282835	1.29539e+19	0.646817	0
2	2	0	0	-1	-1	1		0.129907	1.99999	0.0590986	0.0419012			0.351238	0.333883	0.291221	1.28881e+19	0.646832	0
2	2	0	0	-1	-1	1		0.130019	1.99995	0.0590764	0.0354551			0.410048	0.35658	0.285872	1.28245e+19	0.646841	0
2	2	0	0	-1	-1	1		0.129857	1.99995	0.0591917	0.0375106			0.399624	0.354033	0.279096	1.28004e+19	0.646845	0
2	2	0	0	-1	-1	1		0.129608	1.99996	0.0593619	0.0346164			0.390687	0.361291	0.265665	1.27036e+19	0.64686	0
2	2	0	0	-1	-1	1		0.129801	1.99997	0.0590532	0.0342474			0.366384	0.353071	0.291984	1.26699e+19	0.646868	0
2	2	0	0	-1	-1	1		0.12992	1.99999	0.0591584	0.0351117			0.404713	0.350408	0.281811	1.26358e+19	0.646873	0
2	2	0	0	-1	-1	1		0.129721	1.99997	0.0592363	0.0358523			0.42883	0.36082	0.282157	1.25811e+19	0.646879	0
2	2	0	0	-1	-1	1		0.129756	1.99999	0.0590429	0.0339355			0.386779	0.346984	0.293173	1.25775e+19	0.646882	0
2	2	0	0	-1	-1	1		0.129865	1.99995	0.0590528	0.0371401			0.399175	0.355556	0.275696	1.25243e+19	0.646885	0
2	2	0	0	-1	-1	1		0.129776	1.99999	0.0590243	0.0342199			0.370898	0.342584	0.289754	1.25215e+19	0.646889	0
2	2	0	0	-1	-1	1		0.130055	1.99998	0.0589588	0.0331883			0.376491	0.324862	0.294188	1.24542e+19	0.646895	0
2	2	0	0	-1	-1	1		0.129781	1.99998	0.0589723	0.0334746			0.375357	0.343366	0.299339	1.23561e+19	0.646906	0
2	2	0	0	-1	-1	1		0.130547	1.99998	0.0589537	0.0343586			0.39013	0.342267	0.293686	1.23044e+19	0.646908	0
2	2	0	0	-1	-1	1		0.129794	1.99999	0.058985	0.0341735			0.378764	0.340952	0.291542	1.22553e+19	0.646916	0
2	2	0	0	-1	-1	1		0.130158	1.99997	0.0590157	0.0343524			0.361302	0.333841	0.294873	1.21833e+19	0.646918	0
2	2	0	0	-1	-1	1		0.129781	1.99999	0.058966	0.0337541			0.380037	0.334122	0.300119	1.21649e+19	0.646922	0
2	2	0	0	-1	-1	1		0.129754	1.99999	0.0589399	0.0332568			0.382679	0.342012	0.292031	1.21081e+19	0.646927	0
2	2	0	0	-1	-1	1		0.129859	1.99998	0.0590781	0.0340055			0.397938	0.349468	0.266048	1.20882e+19	0.646927	0
2	2	0	0	-1	-1	1		0.129687	1.99999	0.0590166	0.0331101			0.369431	0.340406	0.28957	1.20554e+19	0.64693	0
2	2	0	0	-1	-1	1		0.129774	1.99996	0.0589982	0.0349557			0.37776	0.350464	0.292797	1.19975e+19	0.646931	0
2	2	0	0	-1	-1	1		0.129624	1.99999	0.0591622	0.0319955			0.375871	0.340778	0.287481	1.19687e+19	0.646934	0
2	2	0	0	-1	-1	1		0.129577	1.99999	0.0589714	0.0346533			0.374679	0.349353	0.293159	1.19224e+19	0.646938	0
2	2	0	0	-1	-1	1		0.129966	1.99999	0.0590767	0.034375			0.357874	0.334511	0.29134	1.18678e+19	0.646939	0
2	2	0	0	-1	-1	1		0.129816	1.99998	0.0589357	0.0334196			0.364133	0.340763	0.29618	1.18167e+19	0.646942	0
2	2	0	0	-1	-1	1		0.129615	1.99999	0.0589486	0.033055			0.355124	0.328141	0.29783	1.17222e+19	0.646947	0
2	2	0	0	-1	-1	1		0.130009	1.99999	0.0589501	0.0342319			0.394942	0.347118	0.291977	1.16619e+19	0.646948	0
2	2	0	0	-1	-1	1		0.129792	1.99999	0.0589587	0.0335629			0.383114	0.332504	0.295362	1.16118e+19	0.64695	0
2	2	0	0	-1	-1	1		0.130258	1.99999	0.0590276	0.0353785			0.380731	0.348053	0.297232	1.15562e+19	0.64695	0
2	2	0	0	-1	-1	1		0.12967	1.99999	0.0590161	0.0327459			0.353722	0.338627	0.288373	1.15305e+19	0.646953	0
2	2	0	0	-1	-1	1		0.129711	1.99998	0.059036	0.0365476			0.391619	0.338264	0.27065	1.1471e+19	0.646954	0
2	2	0	0	-1	-1	1		0.129756	1.99999	0.0589602	0.0298216			0.363723	0.33981	0.29441	1.14559e+19	0.646955	0
2	2	0	0	-1	-1	1		0.129704	1.99999	0.0590543	0.0344328			0.375559	0.343131	0.294898	1.13965e+19	0.646956	0
2	2	0	0	-1	-1	1		0.129704	1.99999	0.0589567	0.0340917			0.370202	0.342132	0.295054	1.13505e+19	0.646957	0
2	2	0	0	-1	-1	1		0.129713	1.99999	0.0589753	0.0333599			0.377211	0.342026	0.294997	1.12822e+19	0.646959	0
2	2	0	0	-1	-1	1		0.129695	1.99999	0.0589933	0.0350624			0.378939	0.344878	0.290511	1.12411e+19	0.646959	0
2	2	0	0	-1	-1	1		0.129685	2	0.0590074	0.0341729			0.379669	0.344422	0.293657	1.12225e+19	0.64696	0
2	2	0	0	-1	-1	1		0.129618	1.99999	0.0589345	0.018503			0.383562	0.342167	0.292154	1.11682e+19	0.646961	0
2	2	0	0	-1	-1	1		0.12975	1.99999	0.05899	0.0338411			0.371894	0.343771	0.292576	1.11349e+19	0.646961	0
2	2	0	0	-1	-1	1		0.129695	2	0.0589384	0.0358101			0.351577	0.343148	0.304703	1.1077e+19	0.646962	0
2	2	0	0	-1	-1	1		0.129692	1.99999	0.0589607	0.0497341			0.351559	0.339673	0.293514	1.10268e+19	0.646963	0
2	2	0	0	-1	-1	1		0.129681	1.99999	0.0589406	0.0333845			0.383843	0.339013	0.294165	1.09783e+19	0.646964	0
2	2	0	0	-1	-1	1		0.129674	1.99999	0.0589608	0.0336792			0.345006	0.331911	0.291004	1.0941e+19	0.646964	0
2	2	0	0	-1	-1	1		0.129695	1.99999	0.0589578	0.0348968			0.360148	0.34291	0.301106	1.08542e+19	0.646965	0
2	2	0	0	-1	-1	1		0.129669	2	0.058963	0.0324843			0.353542	0.339839	0.283815	1.08528e+19	0.646965	0
2	2	0	0	-1	-1	1		0.129609	2	0.0589371	0.0330944			0.350069	0.32783	0.294123	1.07622e+19	0.646966	0
2	2	0	0	-1	-1	1		0.129623	2	0.0589402	0.0333534			0.355524	0.350928	0.299476	1.07035e+19	0.646966	0
2	2	0	0	-1	-1	1		0.129578	2	0.0589148	0.0333342			0.3402	0.339274	0.296382	1.06991e+19	0.646966	0
2	2	0	0	-1	-1	1		0.129693	2	0.0589142	0.0368566			0.348696	0.317211	0.298596	1.06181e+19	0.646967	0
2	2	0	0	-1	-1	1		0.129693	2	0.0589142	0.0329504			0.348696	0.317211	0.294689	1.06179e+19	0.646967	0
2	2	0	0	-1	0	-1		0.130009	1.79264	0.0573287	0.014471			0.899583		0.000538758	1.8623e+19	0.587099	0
2	2	0	0	-1	0	-1		0.129904	1.88391	0.0576656	0.0147618			0.899445		0.000425692	1.86177e+19	0.591993	0
2	2	0	0	-1	0	-1		0.130204	1.88418	0.0580289	0.0142736			0.899866		0.000846173	1.86115e+19	0.592266	0
2	2	0	0	-1	0	-1		0.130227	1.92096	0.057835	0.0149085			0.89989		0.000605884	1.8605e+19	0.594592	0
2	2	0	0	-1	0	-1		0.129904	1.96662	0.0581472	0.0143177			0.899697		0.000784431	1.85848e+19	0.597967	0
2	2	0	0	-1	0	-1		0.129942	1.94546	0.0582888	0.0128989			0.898147		0.000684083	1.8566e+19	0.599177	0
2	2	0	0	-1	0	-1		0.13079	1.98006	0.0585566	0.0123937			0.899426		0.000685428	1.85581e+19	0.600792	0
2	2	0	0	-1	0	-1		0.130475	1.9833	0.0583597	0.0113094			0.897919		0.000589985	1.85397e+19	0.60243	0
2	2	0	0	-1	0	-1		0.129969	1.98172	0.0585567	0.00803527			0.884459		0.00303943	1.85111e+19	0.602559	0
2	2	0	0	-1	0	-1		0.130884	1.96248	0.0581188	0.00855231			0.897379		0.00212575	1.84993e+19	0.603529	0
2	2	0	0	-1	0	-1		0.130091	1.99292	0.0581081	0.00768048			0.894567		0.00183742	1.84817e+19	0.605457	0
2	2	0	0	-1	0	-1		0.130177	1.97228	0.0581456	0.0140524			0.89612		0.000813114	1.84673e+19	0.60617	0
2	2	0	0	-1	0	-1		0.129887	1.99436	0.0584594	0.0112495			0.870657		0.00125806	1.8449e+19	0.607634	0
2	2	0	0	-1	0	-1		0.13081	1.97104	0.0580614	0.0082619			0.895606		0.000833982	1.84206e+19	0.608605	0
2	2	0	0	-1	0	-1		0.130214	1.98215	0.0583581	0.0110557			0.892206		0.0010582	1.8374e+19	0.610815	0
2	2	0	0	-1	0	-1		0.130321	1.99081	0.0589339	0.00747847			0.875181		0.0024335	1.83452e+19	0.611535	0
2	2	0	0	-1	0	-1		0.130279	1.99298	0.0583738	0.00760327			0.879571		0.00413083	1.83202e+19	0.612208	0
2	2	0	0	-1	0	-1		0.130467	1.98803	0.0580316	0.00852897			0.872169		0.00214044	1.83091e+19	0.613108	0
2	2	0	0	-1	0	-1		0.129952	1.96676	0.0582979	0.00614285			0.868623		0.00161778	1.8266e+19	0.613846	0
2	2	0	0	-1	0	-1		0.129882	1.95736	0.057896	0.0143069			0.890693		0.00179535	1.82254e+19	0.614823	0
2	2	0	0	-1	0	-1		0.130517	1.99215	0.0585153	0.00940952			0.893253		0.00242515	1.82162e+19	0.616245	0
2	2	0	0	-1	0	-1		0.13089	1.99045	0.0585676	0.00886715			0.898382		0.00195426	1.81717e+19	0.617578	0
2	2	0	0	-1	0	-1		0.130864	1.99313	0.0585602	0.00588019			0.895345		0.00228382	1.81427e+19	0.618184	0
2	2	0	0	-1	0	-1		0.130582	1.99191	0.0584334	0.0108407			0.898073		0.000764494	1.81191e+19	0.619226	1
2	2	0	0	-1	0	-1		0.130561	1.98909	0.0584979	0.00644535			0.887143		0.000872184	1.80828e+19	0.620004	0
2	2	0	0	-1	0	-1		0.130363	1.98698	0.0585162	0.00780998			0.886202		0.00274018	1.80516e+19	0.620366	0
2	2	0	0	-1	0	-1		0.130576	1.99168	0.0583243	0.00986074			0.896507		0.00197257	1.80355e+19	0.621023	0
2	2	0	0	-1	0	-1		0.130424	1.99431	0.0584872	0.00853182			0.87882		0.00345441	1.80017e+19	0.621631	0
2	2	0	0	-1	0	-1		0.130559	1.99272	0.058499	0.00803881			0.895814		0.00206308	1.79882e+19	0.622097	0
2	2	0	0	-1	0	-1		0.130501	1.99312	0.0583337	0.00665696			0.887427		0.00264919	1.7949e+19	0.6228	0
2	2	0	0	-1	0	-1		0.130539	1.99819	0.0584387	0.00753892			0.893682		0.00214149	1.79177e+19	0.623705	0
2	2	0	0	-1	0	-1		0.130666	1.99469	0.0585882	0.00874435			0.89917		0.00195668	1.78779e+19	0.624364	0
2	2	0	0	-1	0	-1		0.130845	1.99653	0.0584853	0.00886487			0.896433		0.00195792	1.77275e+19	0.626991	0
2	2	0	0	-1	0	-1		0.129761	1.99769	0.0585593	0.00516326			0.825513		0.00335034	1.77083e+19	0.626991	0
2	2	0	0	-1	0	-1		0.130117	1.99356	0.0587575	0.00577272			0.865095		0.00975518	1.7666e+19	0.627094	0
2	2	0	0	-1	0	-1		0.129916	1.99907	0.0585037	0.00783272			0.88141		0.00518957	1.76249e+19	0.628361	0
2	2	0	0	-1	0	-1		0.130519	1.99797	0.0584196	0.0088644			0.874539		0.00198255	1.75998e+19	0.628908	0
2	2	0	0	-1	0	-1		0.130142	1.99112	0.0585678	0.0074064			0.892903		0.00722197	1.75325e+19	0.629253	0
2	2	0	0	-1	0	-1		0.13027	1.99111	0.0587779	0.00666017			0.89463		0.00245137	1.75145e+19	0.629803	0
2	2	0	0	-1	0	-1		0.130533	1.99621	0.0586013	0.0062774			0.883326		0.00322005	1.74813e+19	0.630336	0
2	2	0	0	-1	0	-1		0.129993	1.99764	0.0582672	0.00755441			0.8346		0.00424976	1.74398e+19	0.630792	0
2	2	0	0	-1	0	-1		0.130173	1.99865	0.0585953	0.00820622			0.887936		0.00224806	1.74258e+19	0.63116	0
2	2	0	0	-1	0	-1		0.130493	1.99937	0.058709	0.00752512			0.879645		0.00325211	1.73405e+19	0.632095	0
2	2	0	0	-1	0	-1		0.130285	1.99819	0.0585709	0.00663552			0.888249		0.00286801	1.72877e+19	0.632675	0
2	2	0	0	-1	0	-1		0.130381	1.99909	0.0586905	0.00733091			0.896852		0.00313077	1.72484e+19	0.633089	0
2	2	0	0	-1	0	-1		0.130651	1.99908	0.058447	0.00782068			0.873796		0.00569079	1.72009e+19	0.633415	0
2	2	0	0	-1	0	-1		0.129907	1.99935	0.0586867	0.00494452			0.86597		0.0035213	1.71251e+19	0.634258	0
2	2	0	0	-1	0	-1		0.130376	1.99832	0.0588052	0.00533851			0.809931		0.00409865	1.71059e+19	0.634311	0
2	2	0	0	-1	0	-1		0.130177	1.99512	0.0586015	0.00646164			0.886954		0.00354604	1.70593e+19	0.634717	0
2	2	0	0	-1	0	-1		0.130406	1.99494	0.0586908	0.00635639			0.890351		0.00820815	1.69831e+19	0.635183	0
2	2	0	0	-1	0	-1		0.130235	1.99761	0.0585095	0.00441451			0.886556		0.00399918	1.69579e+19	0.63564	0
2	2	0	0	-1	0	-1		0.130139	1.99953	0.0587091	0.00691389			0.837973		0.00320365	1.69386e+19	0.635883	0
2	2	0	0	-1	0	-1		0.130294	1.99834	0.0586159	0.00370204			0.874221		0.00325811	1.69057e+19	0.636074	0
2	2	0	0	-1	0	-1		0.129937	1.99528	0.0585439	0.00728925			0.887494		0.00253632	1.68185e+19	0.636675	0
2	2	0	0	-1	0	-1		0.130461	1.99902	0.0585958	0.00685275			0.874906		0.00335679	1.67653e+19	0.637197	0
2	2	0	0	-1	0	-1		0.130027	1.99896	0.0586222	0.00547418			0.863678		0.00387701	1.67247e+19	0.637482	0
2	2	0	0	-1	0	-1		0.130064	1.9971	0.0582807	0.00716931			0.856576		0.00580269	1.6664e+19	0.637722	0
2	2	0	0	-1	0	-1		0.130137	1.99708	0.0583762	0.00696835			0.863438		0.00587953	1.66221e+19	0.638006	0
2	2	0	0	-1	0	-1		0.130176	1.99189	0.0586844	0.00584601			0.858525		0.00732816	1.65649e+19	0.638105	0
2	2	0	0	-1	0	-1		0.130478	1.99706	0.0584701	0.00684914			0.864178		0.00653911	1.65545e+19	0.638425	0
2	2	0	0	-1	0	-1		0.130078	1.99834	0.0587416	0.00560674			0.879088		0.00394588	1.65141e+19	0.638844	0
2	2	0	0	-1	0	-1		0.130287	1.99857	0.0586809	0.00450987			0.881712		0.0112229	1.64704e+19	0.638935	0
2	2	0	0	-1	0	-1		0.129672	1.99932	0.0586654	0.00399769			0.829968		0.00802273	1.64158e+19	0.639324	0
2	2	0	0	-1	0	-1		0.129913	1.9994	0.0584554	0.00586324			0.881102		0.00365387	1.64017e+19	0.639581	0
2	2	0	0	-1	0	-1		0.130357	1.99858	0.0586238	0.00457232			0.856363		0.00401477	1.63497e+19	0.639815	0
2	2	0	0	-1	0	-1		0.130176	1.99838	0.0586803	0.00421271			0.873064		0.00366774	1.62116e+19	0.640566	0
2	2	0	0	-1	0	-1		0.130386	1.99873	0.0584744	0.00522361			0.878085		0.00552257	1.61803e+19	0.640704	0
2	2	0	0	-1	0	-1		0.129876	1.99664	0.058318	0.00333089			0.857605		0.00583369	1.61362e+19	0.640753	0
2	2	0	0	-1	0	-1		0.129993	1.99865	0.0583808	0.00550878			0.879795		0.00603757	1.60507e+19	0.641319	0
2	2	0	0	-1	0	-1		0.130591	1.99933	0.0587753	0.00512775			0.85187		0.0031473	1.59784e+19	0.641744	0
2	2	0	0	-1	0	-1		0.13041	1.99914	0.0586786	0.00261041			0.865995		0.00424933	1.59206e+19	0.641908	0
2	2	0	0	-1	0	-1		0.130275	1.9995	0.0585778	0.00377629			0.870721		0.00462002	1.58958e+19	0.642089	0
2	2	0	0	-1	0	-1		0.130159	1.99923	0.0586637	0.00294165			0.858642		0.00483191	1.58642e+19	0.642166	0
2	2	0	0	-1	0	-1		0.130138	1.9987	0.0586548	0.00465408			0.876489		0.00338751	1.58172e+19	0.642389	0
2	2	0	0	-1	0	-1		0.129813	1.99936	0.0589143	0.0034795			0.795116		0.00546312	1.58043e+19	0.642399	0
2	2	0	0	-1	0	-1		0.129824	1.99862	0.0587157	0.00344418			0.874965		0.00709863	1.57515e+19	0.642569	0
2	2	0	0	-1	0	-1		0.129979	1.99972	0.0586557	0.00467068			0.86154		0.00319298	1.5733e+19	0.642778	0
2	2	0	0	-1	0	-1		0.129607	1.99986	0.0586704	0.00425458			0.881257		0.00574311	1.56798e+19	0.642952	0
2	2	0	0	-1	0	-1		0.130262	1.99917	0.0586782	0.00295999			0.844354		0.00760673	1.56383e+19	0.642988	0
2	2	0	0	-1	0	-1		0.129804	1.99946	0.0586728	0.00205977			0.856337		0.00563139	1.5592e+19	0.643142	0
2	2	0	0	-1	0	-1		0.130147	1.99918	0.0586431	0.0031826			0.8743		0.00451087	1.54979e+19	0.643532	0
2	2	0	0	-1	0	-1		0.130257	1.99973	0.0585475	0.00298543			0.838117		0.00503257	1.54291e+19	0.643757	0
2	2	0	0	-1	0	-1		0.130427	1.99806	0.0585118	0.00552174			0.857655		0.00372242	1.5348e+19	0.64387	0
2	2	0	0	-1	0	-1		0.130416	1.99977	0.0589106	0.00242607			0.857226		0.00817805	1.53161e+19	0.644038	0
2	2	0	0	-1	0	-1		0.13031	1.99948	0.0587397	0.00384646			0.837309		0.00436097	1.52715e+19	0.644198	0
2	2	0	0	-1	0	-1		0.129798	1.99952	0.0586826	0.00428942			0.804858		0.00904925	1.51967e+19	0.644334	0
2	2	0	0	-1	0	-1		0.129448	1.99925	0.0586831	0.00333078			0.718312		0.00413448	1.51691e+19	0.644414	0
2	2	0	0	-1	0	-1		0.130062	1.99948	0.0586774	0.00243383			0.863108		0.00556763	1.5094e+19	0.644621	0
2	2	0	0	-1	0	-1		0.130299	1.99967	0.0588253	0.00316343			0.877562		0.011569	1.50269e+19	0.64475	0
2	2	0	0	-1	0	-1		0.130204	1.99956	0.0586511	0.00225049			0.873483		0.00435663	1.49864e+19	0.644873	0
2	2	0	0	-1	0	-1		0.130582	1.99961	0.0588634	0.00322577			0.856298		0.0087528	1.49682e+19	0.644881	0
2	2	0	0	-1	0	-1		0.130123	1.99953	0.0586971	0.00220449			0.79323		0.0115747	1.4909e+19	0.644946	0
2	2	0	0	-1	0	-1		0.129994	1.99956	0.0587097	0.00247198			0.826565		0.00313315	1.48547e+19	0.645138	0
2	2	0	0	-1	0	-1		0.129982	1.99979	0.0586969	0.00412329			0.886028		0.00875663	1.48018e+19	0.645197	0
2	2	0	0	-1	0	-1		0.130177	1.99999	0.0589179	0.00258755			0.868612		0.0198987	1.47446e+19	0.645278	0
2	2	0	0	-1	0	-1		0.130103	1.99974	0.0587458	0.00266412			0.837783		0.00439684	1.46931e+19	0.645417	0
2	2	0	0	-1	0	-1		0.130257	1.99986	0.0586859	0.00288221			0.865076		0.00488093	1.46712e+19	0.645457	0
2	2	0	0	-1	0	-1		0.129973	1.99976	0.0586641	0.00223383			0.85466		0.011147	1.46285e+19	0.645484	0
2	2	0	0	-1	0	-1		0.129721	1.99962	0.0586525	0.0035083			0.839354		0.0101131	1.45665e+19	0.645553	0
2	2	0	0	-1	0	-1		0.129986	1.99941	0.05876	0.00264474			0.826917		0.00596128	1.45172e+19	0.645639	0
2	2	0	0	-1	0	-1		0.129703	1.99967	0.058799	0.00269987			0.793361		0.0183608	1.44439e+19	0.645702	0
2	2	0	0	-1	0	-1		0.130108	1.99982	0.0587509	0.00214675			0.851592		0.00853649	1.4366e+19	0.645854	0
2	2	0	0	-1	0	-1		0.129797	1.99996	0.0587566	0.00193715			0.836738		0.00358367	1.43132e+19	0.645945	0
2	2	0	0	-1	0	-1		0.129737	1.99951	0.0588106	0.0018776			0.802087		0.00888118	1.42516e+19	0.645953	0
2	2	0	0	-1	0	-1		0.129596	1.99978	0.0587487	0.0019095			0.81425		0.00723912	1.42051e+19	0.646028	0
2	2	0	0	-1	0	-1		0.129792	1.99997	0.0586229	0.00170259			0.818839		0.00724242	1.41404e+19	0.646103	0
2	2	0	0	-1	0	-1		0.129865	1.99991	0.0587877	0.00206111			0.84909		0.0074364	1.40309e+19	0.646197	0
2	2	0	0	-1	0	-1		0.129939	1.99978	0.0586952	0.0020197			0.85854		0.00775764	1.39909e+19	0.64622	0
2	2	0	0	-1	0	-1		0.129778	1.99997	0.0587683	0.0011781			0.883175		0.00753556	1.39639e+19	0.64626	0
2	2	0	0	-1	0	-1		0.129998	1.99996	0.058769	0.00158088			0.870441		0.00794613	1.39239e+19	0.646291	0
2	2	0	0	-1	0	-1		0.129789	1.99997	0.0587876	0.00225545			0.823246		0.00803285	1.38499e+19	0.646328	0
2	2	0	0	-1	0	-1		0.129778	1.99995	0.0587755	0.00119012			0.882321		0.00771533	1.38022e+19	0.646379	0
2	2	0	0	-1	0	-1		0.130404	1.99991	0.0589097	0.00233321			0.869469		0.0133639	1.37386e+19	0.646386	0
2	2	0	0	-1	0	-1		0.129953	1.99961	0.0586479	0.00156184			0.867387		0.0148168	1.37061e+19	0.6464	0
2	2	0	0	-1	0	-1		0.129872	1.9997	0.0586845	0.00217619			0.850777		0.00759861	1.36458e+19	0.646436	0
2	2	0	0	-1	0	-1		0.129668	1.99996	0.0587977	0.00108813			0.857951		0.0170359	1.36391e+19	0.646462	0
2	2	0	0	-1	0	-1		0.129936	1.99995	0.0587059	0.00187921			0.886268		0.00812901	1.35831e+19	0.646496	0
2	2	0	0	-1	0	-1		0.12996	1.99988	0.0586685	0.00155487			0.845549		0.011209	1.34882e+19	0.646538	0
2	2	0	0	-1	0	-1		0.129784	1.99971	0.0587411	0.00124831			0.832767		0.0171227	1.34151e+19	0.646558	0
2	2	0	0	-1	0	-1		0.130003	1.99998	0.0588493	0.00129489			0.860662		0.00753312	1.33623e+19	0.646611	0
2	2	0	0	-1	0	-1		0.129898	1.99997	0.0587713	0.00128846			0.864855		0.0164229	1.33009e+19	0.646627	0
2	2	0	0	-1	0	-1		0.130088	1.99971	0.0585387	0.0012172			0.804587		0.0200825	1.32065e+19	0.646634	0
2	2	0	0	-1	0	-1		0.129704	1.99998	0.0588228	0.00102438			0.883674		0.00772095	1.31945e+19	0.646679	0
2	2	0	0	-1	0	-1		0.129584	1.99985	0.0587765	0.00105774			0.860048		0.0395315	1.30823e+19	0.646685	0
2	2	0	0	-1	0	-1		0.129649	1.99998	0.0587634	0.00101912			0.88616		0.00925729	1.30407e+19	0.646725	0
2	2	0	0	-1	0	-1		0.129931	1.99997	0.0586464	0.00148112			0.872734		0.0145594	1.29674e+19	0.646725	0
2	2	0	0	-1	0	-1		0.13017	1.9998	0.05877	0.00125062			0.845913		0.0295683	1.29072e+19	0.646729	0
2	2	0	0	-1	0	-1		0.129492	1.99998	0.0588899	0.00110544			0.776292		0.0222064	1.29031e+19	0.646748	0
2	2	0	0	-1	0	-1		0.129417	1.99997	0.0588345	0.00107617			0.851546		0.0547136	1.28389e+19	0.646756	0
2	2	0	0	-1	0	-1		0.129629	1.9999	0.0586846	0.00111289			0.813762		0.0169191	1.27742e+19	0.646773	0
2	2	0	0	-1	0	-1		0.129867	1.99991	0.0587003	0.00118782			0.845554		0.0137427	1.27334e+19	0.646782	0
2	2	0	0	-1	0	-1		0.129708	1.99998	0.0587189	0.00101735			0.827005		0.0279403	1.26687e+19	0.6468	0
2	2	0	0	-1	0	-1		0.129924	1.99996	0.0586873	0.00128205			0.848704		0.0458845	1.25767e+19	0.646801	0
2	2	0	0	-1	0	-1		0.129716	1.99998	0.058805	0.00108958			0.759311		0.0254947	1.25538e+19	0.646816	0
2	2	0	0	-1	0	-1		0.129412	1.99997	0.0588635	0.0010119			0.861558		0.021871	1.24733e+19	0.646833	0
2	2	0	0	-1	0	-1		0.12941	1.99997	0.0589481	0.00100301			0.865967		0.020966	1.24568e+19	0.646836	0
2	2	0	0	-1	0	-1		0.129333	1.99997	0.0586396	0.00107919			0.885057		0.0454785	1.23901e+19	0.646837	0
2	2	0	0	-1	0	-1		0.129425	1.99996	0.0589141	0.00112564			0.842288		0.0450059	1.23035e+19	0.646846	0
2	2	0	0	-1	0	-1		0.129599	1.99998	0.0588265	0.00110375			0.865653		0.0227454	1.22433e+19	0.646857	0
2	2	0	0	-1	0	-1		0.129854	1.99993	0.0586971	0.00108514			0.857191		0.0246173	1.21786e+19	0.646859	0
2	2	0	0	-1	0	-1		0.129447	1.99999	0.0586901	0.00106926			0.776624		0.0526552	1.21197e+19	0.646866	0
2	2	0	0	-1	0	-1		0.129802	1.99997	0.0588307	0.00104374			0.84038		0.0195661	1.20818e+19	0.646873	0
2	2	0	0	-1	0	-1		0.129444	1.99997	0.058839	0.00106265			0.852675		0.0354236	1.19762e+19	0.646879	0
2	2	0	0	-1	0	-1		0.129661	1.99999	0.0587994	0.00108845			0.801842		0.0376703	1.1896e+19	0.646884	0
2	2	0	0	-1	0	-1		0.129602	1.99999	0.0589184	0.00111591			0.798363		0.0456564	1.18429e+19	0.646885	0
2	2	0	0	-1	0	-1		0.129583	1.99999	0.0588886	0.00106825			0.738086		0.0344619	1.18179e+19	0.646889	0
2	2	0	0	-1	0	-1		0.129475	1.99999	0.058787	0.0010662			0.793194		0.0304028	1.17569e+19	0.646892	0
2	2	0	0	-1	0	-1		0.129436	1.99999	0.0586681	0.00105149			0.828438		0.111324	1.16951e+19	0.646893	0
2	2	0	0	-1	0	-1		0.129596	1.99999	0.0589073	0.00105928			0.83425		0.0444408	1.16381e+19	0.646898	0
2	2	0	0	-1	0	-1		0.129462	1.99998	0.0587779	0.00105198			0.844826		0.0749347	1.15653e+19	0.6469	0
2	2	0	0	-1	0	-1		0.12944	1.99997	0.0588078	0.001018			0.671443		0.0529218	1.15186e+19	0.646902	0
2	2	0	0	-1	0	-1		0.129426	1.99999	0.0588005	0.00105123			0.721337		0.126486	1.14489e+19	0.646903	0
2	2	0	0	-1	0	-1		0.129613	1.99998	0.0588599	0.00102633			0.676571		0.072343	1.14195e+19	0.646905	0
2	2	0	0	-1	0	-1		0.129347	1.99999	0.058843	0.00101058			0.508159		0.05772	1.13659e+19	0.646907	0
2	2	0	0	-1	0	-1		0.129387	2	0.0587786	0.00105406			0.730461		0.151733	1.1288e+19	0.646908	0
2	2	0	0	-1	0	-1		0.12945	2	0.0588347	0.00104344			0.700496		0.242582	1.12379e+19	0.646909	0
2	2	0	0	-1	0	-1		0.129404	1.99999	0.0588224	0.00105882			0.562938		0.134309	1.11698e+19	0.64691	0
2	2	0	0	-1	0	-1		0.129349	1.99999	0.0588555	0.00103752			0.460623		0.100067	1.11148e+19	0.646912	0
2	2	0	0	-1	0	-1		0.129492	1.99999	0.0587949	0.00104175			0.767011		0.416592	1.10811e+19	0.646912	0
2	2	0	0	-1	0	-1		0.129365	1.99999	0.0588526	0.00104397			0.4069		0.159235	1.10318e+19	0.646913	0
2	2	0	0	-1	0	-1		0.129479	2	0.0588719	0.0010432			0.601706		0.292767	1.09923e+19	0.646914	0
2	2	0	0	-1	0	-1		0.129494	1.99999	0.0588685	0.0010281			0.358244		0.225883	1.08912e+19	0.646915	0
2	2	0	0	-1	0	-1		0.129515	2	0.0588402	0.00103783			0.365917		0.238878	1.08128e+19	0.646916	0
2	2	0	0	-1	0	-1		0.129515	2	0.0588402	0.00103782			0.365917		0.238878	1.08128e+19	0.646916	0
2	2	0	0	-1	0	-1		0.129516	2	0.0588794	0.00103781			0.354303		0.292186	1.07433e+19	0.646917	0
2	2	0	0	-1	0	-1		0.12949	2	0.0588501	0.0010475			0.298279		0.327546	1.06391e+19	0.646917	0
2	2	0	0	-1	0	-1		0.129556	1.99999	0.0589016	0.00104805			0.280259		0.331698	1.06016e+19	0.646917	0
2	2	0	0	-1	0	-1		0.129369	2	0.0588613	0.00104823			0.251646		0.300239	1.05622e+19	0.646918	0
2	2	0	0	-1	0	-1		0.129429	2	0.0588841	0.00104885			0.233872		0.335871	1.0491e+19	0.646918	0
2	2	0	0	-1	0	-1		0.129365	2	0.0588641	0.00105075			0.22955		0.336006	1.04798e+19	0.646918	0
2	2	0	0	-1	0	-1		0.129373	2	0.0588465	0.00106442			0.178543		0.30228	1.03531e+19	0.646919	0
2	2	0	0	-1	0	-1		0.129435	2	0.0589349	0.00105718			0.187144		0.363119	1.03413e+19	0.646919	0
2	2	0	0	-1	0	-1		0.129374	2	0.0588319	0.00107071			0.162245		0.405313	1.01922e+19	0.646919	0
2	2	0	0	-1	0	-1		0.129373	2	0.0588439	0.00107833			0.130763		0.365091	1.00642e+19	0.646919	0
2	2	0	0	-1	0	-1		0.129373	2	0.0588439	0.00107828			0.130763		0.365091	1.00641e+19	0.646919	0
2	2	0	0	-1	0	0		0.129482	1.99579	0.0560933	0.0126432			0.815812			1.86631e+19	0.588135	0
2	2	0	0	-1	0	0		0.129455	1.99873	0.056225	0.0118127			0.786943			1.86569e+19	0.589796	0
2	2	0	0	-1	0	0		0.129358	1.9997	0.0562129	0.0128623			0.802836			1.86552e+19	0.590433	0
2	2	0	0	-1	0	0		0.129374	1.99965	0.0573895	0.00995728			0.74234			1.8639e+19	0.592631	0
2	2	0	0	-1	0	0		0.129422	1.99949	0.0580079	0.00992718			0.692402			1.86265e+19	0.593916	0
2	2	0	0	-1	0	0		0.130029	1.99594	0.0575804	0.0105602			0.786882			1.86246e+19	0.595246	0
2	2	0	0	-1	0	0		0.130029	1.99594	0.0581793	0.00860711			0.788434			1.8616e+19	0.595817	0
2	2	0	0	-1	0	0		0.12946	1.99707	0.0569036	0.0100175			0.771285			1.86084e+19	0.597251	0
2	2	0	0	-1	0	0		0.130017	1.99976	0.0577	0.0101293			0.757331			1.85913e+19	0.598869	0
2	2	0	0	-1	0	0		0.129932	1.99918	0.0583766	0.0076362			0.754016			1.85766e+19	0.599509	0
2	2	0	0	-1	0	0		0.129169	1.9963	0.0577971	0.00770281			0.581008			1.85513e+19	0.600275	0
2	2	0	0	-1	0	0		0.129438	1.99938	0.0585346	0.00626016			0.729147			1.85481e+19	0.601052	0
2	2	0	0	-1	0	0		0.131215	1.99971	0.0577282	0.0116359			0.759222			1.8548e+19	0.602459	0
2	2	0	0	-1	0	0		0.129765	1.99871	0.0579547	0.00821912			0.801785			1.8519e+19	0.604405	0
2	2	0	0	-1	0	0		0.130686	1.99957	0.0591587	0.00963734			0.722063			1.85019e+19	0.605082	0
2	2	0	0	-1	0	0		0.129665	1.99861	0.0587629	0.00894061			0.804985			1.84806e+19	0.60663	0
2	2	0	0	-1	0	0		0.12942	1.99959	0.0578226	0.00820342			0.804193			1.84774e+19	0.606911	0
2	2	0	0	-1	0	0		0.13137	1.99966	0.0582311	0.011917			0.775872			1.84576e+19	0.607814	0
2	2	0	0	-1	0	0		0.130042	1.99751	0.0578723	0.00998821			0.767886			1.84495e+19	0.608264	0
2	2	0	0	-1	0	0		0.129451	1.99966	0.0582098	0.0114299			0.776129			1.84351e+19	0.608968	0
2	2	0	0	-1	0	0		0.129368	1.99981	0.0581292	0.0102626			0.738007			1.84064e+19	0.61022	0
2	2	0	0	-1	0	0		0.12879	1.99999	0.0585316	0.0115274			0.789691			1.83774e+19	0.611461	0
2	2	0	0	-1	0	0		0.129371	1.99974	0.0571612	0.0064493			0.727144			1.83543e+19	0.612047	0
2	2	0	0	-1	0	0		0.129919	1.9999	0.0584593	0.00753052			0.691909			1.83361e+19	0.612738	0
2	2	0	0	-1	0	0		0.12949	1.99943	0.0586647	0.00710078			0.679407			1.83245e+19	0.613027	0
2	2	0	0	-1	0	0		0.129891	1.99957	0.0581079	0.00892259			0.658412			1.83021e+19	0.614022	0
2	2	0	0	-1	0	0		0.128545	1.99907	0.0571576	0.00681956			0.786204			1.8289e+19	0.614667	0
2	2	0	0	-1	0	0		0.129596	1.99958	0.0600345	0.00644449			0.697935			1.82623e+19	0.614988	0
2	2	0	0	-1	0	0		0.129477	1.99867	0.0583775	0.00862605			0.670411			1.82135e+19	0.616841	0
2	2	0	0	-1	0	0		0.130403	1.99568	0.0578648	0.00972255			0.672805			1.81983e+19	0.61724	0
2	2	0	0	-1	0	0		0.12976	1.99954	0.0578741	0.00760583			0.663133			1.81797e+19	0.617796	0
2	2	0	0	-1	0	0		0.129066	1.99956	0.0583755	0.00901406			0.721742			1.81377e+19	0.619075	1
2	2	0	0	-1	0	0		0.129637	1.99874	0.0573961	0.00769169			0.69039			1.81209e+19	0.619427	0
2	2	0	0	-1	0	0		0.129619	1.99951	0.0574609	0.00648884			0.695747			1.80901e+19	0.620129	0
2	2	0	0	-1	0	0		0.130294	1.99991	0.0586472	0.00564876			0.673177			1.80732e+19	0.620295	0
2	2	0	0	-1	0	0		0.131152	1.9996	0.0599315	0.00690854			0.700046			1.80504e+19	0.620933	0
2	2	0	0	-1	0	0		0.129906	1.99946	0.0588764	0.00939991			0.658242			1.80308e+19	0.621485	0
2	2	0	0	-1	0	0		0.129795	1.99796	0.058172	0.00804652			0.77319			1.80063e+19	0.622203	0
2	2	0	0	-1	0	0		0.12949	1.99914	0.058818	0.00767886			0.606775			1.79715e+19	0.622641	0
2	2	0	0	-1	0	0		0.129366	1.99931	0.0581173	0.00885708			0.760621			1.79711e+19	0.622965	0
2	2	0	0	-1	0	0		0.12998	1.99941	0.0576806	0.0075943			0.691042			1.79348e+19	0.623609	0
2	2	0	0	-1	0	0		0.129668	1.99939	0.0572592	0.00706224			0.66409			1.7906e+19	0.624092	0
2	2	0	0	-1	0	0		0.129512	1.99777	0.0576947	0.00638102			0.80431			1.78911e+19	0.624517	0
2	2	0	0	-1	0	0		0.129474	1.99914	0.057683	0.00809873			0.773697			1.78641e+19	0.625048	0
2	2	0	0	-1	0	0		0.129904	1.99904	0.0589148	0.00756041			0.619294			1.78296e+19	0.625384	0
2	2	0	0	-1	0	0		0.12956	1.99901	0.057922	0.00816834			0.760563			1.78234e+19	0.625741	0
2	2	0	0	-1	0	0		0.129542	1.99956	0.0590853	0.0037945			0.704307			1.77757e+19	0.625966	0
2	2	0	0	-1	0	0		0.129934	1.99971	0.057906	0.0103492			0.684881			1.77129e+19	0.627408	0
2	2	0	0	-1	0	0		0.129594	1.9979	0.0577837	0.00524021			0.758427			1.76879e+19	0.627799	0
2	2	0	0	-1	0	0		0.129417	1.9998	0.0578384	0.00669499			0.790794			1.76503e+19	0.628526	0
2	2	0	0	-1	0	0		0.129899	1.99804	0.0585439	0.00632632			0.769354			1.74867e+19	0.630603	0
2	2	0	0	-1	0	0		0.126838	1.9999	0.0585816	0.00608141			0.777755			1.74493e+19	0.631065	0
2	2	0	0	-1	0	0		0.130015	1.99971	0.0598734	0.00546101			0.601972			1.73854e+19	0.631571	0
2	2	0	0	-1	0	0		0.12979	1.99967	0.0582747	0.00942087			0.675508			1.7294e+19	0.63271	0
2	2	0	0	-1	0	0		0.129539	1.99869	0.0589149	0.00399196			0.689749			1.72594e+19	0.632961	0
2	2	0	0	-1	0	0		0.129799	1.99964	0.0589279	0.0086073			0.664273			1.7229e+19	0.63337	0
2	2	0	0	-1	0	0		0.12954	1.99956	0.0586267	0.00575772			0.645446			1.7185e+19	0.633835	0
2	2	0	0	-1	0	0		0.130436	1.99947	0.0587686	0.00629893			0.592044			1.71648e+19	0.633968	0
2	2	0	0	-1	0	0		0.130013	1.9995	0.0588992	0.00662788			0.643883			1.71399e+19	0.634251	0
2	2	0	0	-1	0	0		0.130716	1.99737	0.057914	0.00906188			0.766886			1.71053e+19	0.634489	0
2	2	0	0	-1	0	0		0.129873	1.99928	0.059121	0.00903288			0.605188			1.70145e+19	0.635247	0
2	2	0	0	-1	0	0		0.130904	1.99961	0.0600355	0.00526688			0.629116			1.69826e+19	0.635544	0
2	2	0	0	-1	0	0		0.128589	1.99908	0.0585368	0.00507628			0.715843			1.69095e+19	0.636263	0
2	2	0	0	-1	0	0		0.129754	1.99859	0.0592411	0.00504174			0.679388			1.68698e+19	0.636496	0
2	2	0	0	-1	0	0		0.128265	1.99949	0.0593386	0.00495442			0.754061			1.68531e+19	0.636706	0
2	2	0	0	-1	0	0		0.129851	1.99974	0.0588163	0.00754461			0.571077			1.67682e+19	0.637221	0
2	2	0	0	-1	0	0		0.129674	1.99916	0.058481	0.00647103			0.729094			1.67383e+19	0.637529	0
2	2	0	0	-1	0	0		0.131821	1.99966	0.0593436	0.00608131			0.628315			1.67269e+19	0.637538	0
2	2	0	0	-1	0	0		0.129561	1.9987	0.0590696	0.007977			0.671138			1.66861e+19	0.637776	0
2	2	0	0	-1	0	0		0.129546	1.99971	0.0581435	0.00469415			0.595844			1.66322e+19	0.638189	0
2	2	0	0	-1	0	0		0.129768	1.9992	0.058466	0.00449363			0.684115			1.65938e+19	0.638477	0
2	2	0	0	-1	0	0		0.129575	1.99982	0.0581288	0.00588158			0.660919			1.64257e+19	0.639529	0
2	2	0	0	-1	0	0		0.130236	1.99965	0.057799	0.00767192			0.680803			1.63853e+19	0.639694	0
2	2	0	0	-1	0	0		0.127985	1.9986	0.0583912	0.00445625			0.664308			1.63305e+19	0.639997	0
2	2	0	0	-1	0	0		0.130553	1.99857	0.060128	0.00422731			0.66428			1.62956e+19	0.640137	0
2	2	0	0	-1	0	0		0.129985	1.99991	0.0588349	0.00518576			0.638322			1.62346e+19	0.640582	0
2	2	0	0	-1	0	0		0.129862	1.99972	0.0579769	0.00349551			0.728589			1.61985e+19	0.640756	0
2	2	0	0	-1	0	0		0.130814	1.9996	0.0588392	0.0052128			0.756678			1.61755e+19	0.64091	0
2	2	0	0	-1	0	0		0.130117	1.99976	0.0588792	0.00530522			0.640582			1.61473e+19	0.641016	0
2	2	0	0	-1	0	0		0.129906	1.9999	0.0584199	0.00670459			0.731771			1.61255e+19	0.641138	0
2	2	0	0	-1	0	0		0.129545	1.99915	0.0588303	0.00639794			0.618781			1.60918e+19	0.641224	0
2	2	0	0	-1	0	0		0.12974	1.99901	0.0586112	0.00569617			0.698348			1.60758e+19	0.641334	0
2	2	0	0	-1	0	0		0.129599	1.99934	0.0590292	0.00410496			0.731573			1.60108e+19	0.641669	0
2	2	0	0	-1	0	0		0.129592	1.9996	0.0598154	0.00353442			0.593555			1.59698e+19	0.641759	0
2	2	0	0	-1	0	0		0.129535	1.99937	0.0585852	0.00869775			0.667866			1.59346e+19	0.641884	0
2	2	0	0	-1	0	0		0.130282	1.99975	0.0590885	0.00875365			0.70832			1.58734e+19	0.642163	0
2	2	0	0	-1	0	0		0.129614	1.99984	0.0584628	0.00302183			0.756135			1.58315e+19	0.642442	0
2	2	0	0	-1	0	0		0.130155	1.99954	0.0589937	0.00514327			0.589898			1.57988e+19	0.642515	0
2	2	0	0	-1	0	0		0.131121	1.99997	0.0611424	0.00420939			0.693733			1.56879e+19	0.642933	0
2	2	0	0	-1	0	0		0.12944	1.9991	0.058864	0.00534441			0.746513			1.56021e+19	0.643236	0
2	2	0	0	-1	0	0		0.12972	1.99947	0.0598737	0.00581814			0.654243			1.5524e+19	0.643463	0
2	2	0	0	-1	0	0		0.129884	1.99921	0.059079	0.00655304			0.645189			1.54715e+19	0.643597	0
2	2	0	0	-1	0	0		0.129921	1.99929	0.0587335	0.00542555			0.642477			1.54307e+19	0.643755	0
2	2	0	0	-1	0	0		0.129997	1.99983	0.059289	0.00378128			0.619538			1.54105e+19	0.643861	0
2	2	0	0	-1	0	0		0.130016	1.99952	0.0628758	0.00327255			0.656115			1.5362e+19	0.643861	0
2	2	0	0	-1	0	0		0.129538	1.99983	0.0589951	0.00284764			0.597825			1.5346e+19	0.644021	0
2	2	0	0	-1	0	0		0.129395	1.99978	0.0576222	0.00358007			0.589365			1.52961e+19	0.644098	0
2	2	0	0	-1	0	0		0.13001	1.99985	0.0580122	0.00468509			0.645367			1.52465e+19	0.644282	0
2	2	0	0	-1	0	0		0.130431	1.9999	0.0589986	0.00339369			0.582623			1.51055e+19	0.644641	0
2	2	0	0	-1	0	0		0.129822	1.99991	0.0590569	0.00328308			0.606767			1.50518e+19	0.644769	0
2	2	0	0	-1	0	0		0.129552	1.99993	0.0587476	0.00326852			0.549999			1.49908e+19	0.644883	0
2	2	0	0	-1	0	0		0.130121	1.99983	0.058969	0.00263358			0.695212			1.49265e+19	0.645037	0
2	2	0	0	-1	0	0		0.129615	1.99991	0.0587351	0.00457642			0.651319			1.48684e+19	0.645116	0
2	2	0	0	-1	0	0		0.130724	1.99957	0.0590974	0.00298814			0.580881			1.48418e+19	0.645149	0
2	2	0	0	-1	0	0		0.129845	1.99992	0.0588676	0.00306897			0.60725			1.47853e+19	0.645282	0
2	2	0	0	-1	0	0		0.129846	1.99992	0.0588333	0.00297563			0.621796			1.47435e+19	0.645355	0
2	2	0	0	-1	0	0		0.129711	1.9998	0.0589839	0.0034			0.633937			1.47179e+19	0.645385	0
2	2	0	0	-1	0	0		0.130004	1.99989	0.0599142	0.00381762			0.670267			1.45072e+19	0.645668	0
2	2	0	0	-1	0	0		0.129614	1.99998	0.0586163	0.00221341			0.577739			1.44684e+19	0.645747	0
2	2	0	0	-1	0	0		0.129568	1.99993	0.0594736	0.0030051			0.625484			1.44177e+19	0.645805	0
2	2	0	0	-1	0	0		0.13016	1.99992	0.0598229	0.00324298			0.662421			1.43735e+19	0.645845	0
2	2	0	0	-1	0	0		0.130628	1.99992	0.0588495	0.0026163			0.59788			1.43342e+19	0.645904	0
2	2	0	0	-1	0	0		0.129662	1.99995	0.0589192	0.00288467			0.597757			1.41957e+19	0.646045	0
2	2	0	0	-1	0	0		0.129392	1.99996	0.059187	0.00235158			0.688482			1.4135e+19	0.646121	0
2	2	0	0	-1	0	0		0.129384	1.99995	0.05878	0.00220621			0.620529			1.41111e+19	0.646138	0
2	2	0	0	-1	0	0		0.129424	1.99981	0.059167	0.00214963			0.706426			1.40648e+19	0.646176	0
2	2	0	0	-1	0	0		0.129526	1.99986	0.0586744	0.00227575			0.672898			1.40275e+19	0.646204	0
2	2	0	0	-1	0	0		0.130351	1.99993	0.0590506	0.00162515			0.63033			1.39757e+19	0.646251	0
2	2	0	0	-1	0	0		0.129703	1.99998	0.0591536	0.00241824			0.660402			1.39265e+19	0.646284	0
2	2	0	0	-1	0	0		0.129724	1.99998	0.058571	0.00215391			0.737314			1.38554e+19	0.646343	0
2	2	0	0	-1	0	0		0.12952	1.99996	0.0587313	0.00276229			0.66151			1.37854e+19	0.646365	0
2	2	0	0	-1	0	0		0.129828	1.99996	0.0589244	0.00207183			0.591697			1.37209e+19	0.646418	0
2	2	0	0	-1	0	0		0.129646	1.99991	0.059355	0.00260615			0.651511			1.3673e+19	0.646427	0
2	2	0	0	-1	0	0		0.128884	1.99992	0.0590276	0.00131355			0.597132			1.36284e+19	0.646478	0
2	2	0	0	-1	0	0		0.129765	1.99998	0.0587372	0.00114548			0.586575			1.35811e+19	0.646505	0
2	2	0	0	-1	0	0		0.129506	1.99997	0.058808	0.00200776			0.554944			1.35547e+19	0.646507	0
2	2	0	0	-1	0	0		0.129578	1.99995	0.0590282	0.00219449			0.617065			1.35102e+19	0.646524	0
2	2	0	0	-1	0	0		0.129445	1.99998	0.0587666	0.00144121			0.497616			1.3479e+19	0.646548	0
2	2	0	0	-1	0	0		0.129508	1.99998	0.058859	0.00177672			0.55817			1.33924e+19	0.646585	0
2	2	0	0	-1	0	0		0.129607	1.99997	0.0588472	0.00131857			0.597158			1.33834e+19	0.6466	0
2	2	0	0	-1	0	0		0.129516	1.99994	0.0590038	0.00111906			0.579703			1.33324e+19	0.646618	0
2	2	0	0	-1	0	0		0.129632	1.99997	0.058948	0.00150417			0.579208			1.3289e+19	0.646632	0
2	2	0	0	-1	0	0		0.129692	1.99995	0.0590098	0.00140339			0.603308			1.32328e+19	0.646653	0
2	2	0	0	-1	0	0		0.129608	1.99995	0.0592163	0.00113052			0.606287			1.32077e+19	0.646666	0
2	2	0	0	-1	0	0		0.129568	1.99993	0.058887	0.00137049			0.570481			1.31359e+19	0.646683	0
2	2	0	0	-1	0	0		0.129516	1.99993	0.0590245	0.00138196			0.614203			1.30996e+19	0.646696	0
2	2	0	0	-1	0	0		0.129496	1.99991	0.0589435	0.00121012			0.553622			1.3061e+19	0.646706	0
2	2	0	0	-1	0	0		0.129558	1.99999	0.0588423	0.00108533			0.560573			1.30183e+19	0.646726	0
2	2	0	0	-1	0	0		0.129902	1.99996	0.0588932	0.00124965			0.582167			1.29611e+19	0.646736	0
2	2	0	0	-1	0	0		0.129632	1.99998	0.0589416	0.00120975			0.415075			1.2913e+19	0.646741	0
2	2	0	0	-1	0	0		0.129521	1.99999	0.0589176	0.00114235			0.596322			1.28793e+19	0.646762	0
2	2	0	0	-1	0	0		0.129551	1.99998	0.0587511	0.00105329			0.579215			1.28271e+19	0.646774	0
2	2	0	0	-1	0	0		0.129558	1.99998	0.0589123	0.0011351			0.565062			1.27797e+19	0.646781	0
2	2	0	0	-1	0	0		0.129559	1.99998	0.0588885	0.00111988			0.612449			1.27674e+19	0.646785	0
2	2	0	0	-1	0	0		0.129091	1.99998	0.0590891	0.00113984			0.520792			1.27161e+19	0.64679	0
2	2	0	0	-1	0	0		0.129606	1.99998	0.058908	0.0010571			0.568913			1.26257e+19	0.646811	0
2	2	0	0	-1	0	0		0.129575	2	0.0589535	0.00109473			0.622684			1.25441e+19	0.646825	0
2	2	0	0	-1	0	0		0.129574	1.99998	0.0589432	0.00109253			0.569217			1.24522e+19	0.646835	0
2	2	0	0	-1	0	0		0.129602	1.99999	0.0588355	0.00107299			0.561242			1.2393e+19	0.646844	0
2	2	0	0	-1	0	0		0.130029	1.99995	0.059067	0.00110083			0.603475			1.23538e+19	0.646844	0
2	2	0	0	-1	0	0		0.129479	1.99999	0.0589939	0.00104293			0.54692			1.23134e+19	0.646854	0
2	2	0	0	-1	0	0		0.12957	1.99996	0.0588994	0.00110424			0.540703			1.22621e+19	0.646855	0
2	2	0	0	-1	0	0		0.130137	1.99999	0.0588915	0.00119109			0.345856			1.21809e+19	0.646856	0
2	2	0	0	-1	0	0		0.129546	1.99999	0.058972	0.00103958			0.521291			1.21496e+19	0.646869	0
2	2	0	0	-1	0	0		0.129735	1.99999	0.0589655	0.00104462			0.543918			1.20712e+19	0.646875	0
2	2	0	0	-1	0	0		0.129538	1.99999	0.0589638	0.00104358			0.584334			1.20234e+19	0.64688	0
2	2	0	0	-1	0	0		0.129522	1.99999	0.058974	0.00104636			0.546915			1.19708e+19	0.646883	0
2	2	0	0	-1	0	0		0.129541	1.99999	0.0589888	0.00105694			0.485635			1.19258e+19	0.646884	0
2	2	0	0	-1	0	0		0.129532	1.99999	0.0590346	0.00102965			0.538015			1.18956e+19	0.646888	0
2	2	0	0	-1	0	0		0.129748	1.99999	0.0589435	0.00106877			0.571701			1.18552e+19	0.646889	0
2	2	0	0	-1	0	0		0.129539	1.99998	0.059065	0.00103507			0.353168			1.18134e+19	0.646889	0
2	2	0	0	-1	0	0		0.129635	1.99998	0.058988	0.00108286			0.442884			1.17876e+19	0.64689	0
2	2	0	0	-1	0	0		0.129519	1.99999	0.0590486	0.0010252			0.515432			1.17631e+19	0.646895	0
2	2	0	0	-1	0	0		0.129567	1.99999	0.0588709	0.00102938			0.558287			1.1714e+19	0.646898	0
2	2	0	0	-1	0	0		0.129575	1.99999	0.0590143	0.00104684			0.370806			1.16544e+19	0.646898	0
2	2	0	0	-1	0	0		0.129571	1.99999	0.0589369	0.00102662			0.471943			1.15697e+19	0.646903	0
2	2	0	0	-1	0	0		0.129572	1.99999	0.0589248	0.00102662			0.484008			1.15544e+19	0.646904	0
2	2	0	0	-1	0	0		0.128781	1.99998	0.059088	0.00102867			0.476781			1.14857e+19	0.646904	0
2	2	0	0	-1	0	0		0.12952	1.99999	0.0590532	0.00102228			0.359723			1.1475e+19	0.646905	0
2	2	0	0	-1	0	0		0.12952	1.99998	0.0590026	0.00104306			0.433667			1.14306e+19	0.646906	0
2	2	0	0	-1	0	0		0.129252	1.99999	0.0590287	0.00104607			0.392012			1.13954e+19	0.646907	0
2	2	0	0	-1	0	0		0.129495	1.99999	0.0590199	0.00100995			0.403108			1.13293e+19	0.64691	0
2	2	0	0	-1	0	0		0.129503	1.99999	0.0590833	0.00101855			0.321327			1.12781e+19	0.64691	0
2	2	0	0	-1	0	0		0.129503	1.99999	0.0590833	0.00101474			0.317421			1.12741e+19	0.646911	0
2	2	0	0	-1	0	0		0.129508	1.99999	0.0590345	0.00106452			0.314728			1.11801e+19	0.646911	0
2	2	0	0	-1	0	1		0.130394	1.9917	0.0583072	0.0262421			0.875008		0.619256	1.87072e+19	0.585135	0
2	2	0	0	-1	0	1		0.130242	1.99197	0.0584592	0.0288621			0.826544		0.491765	1.87053e+19	0.586224	0
2	2	0	0	-1	0	1		0.130195	1.98188	0.0584091	0.0266775			0.801295		0.807367	1.87023e+19	0.587572	0
2	2	0	0	-1	0	1		0.130488	1.99095	0.0583571	0.0263304			0.825859		0.434131	1.86985e+19	0.589663	0
2	2	0	0	-1	0	1		0.130357	1.98327	0.058501	0.0266706			0.785895		0.627169	1.86888e+19	0.59167	0
2	2	0	0	-1	0	1		0.130119	1.99859	0.0587853	0.0294441			0.665024		0.393098	1.86841e+19	0.592351	0
2	2	0	0	-1	0	1		0.130229	1.99211	0.0583762	0.0288663			0.835604		0.419556	1.8679e+19	0.59403	0
2	2	0	0	-1	0	1		0.130286	1.99837	0.0586043	0.0289322			0.68269		0.506296	1.86703e+19	0.594936	0
2	2	0	0	-1	0	1		0.130337	1.9813	0.0584998	0.027006			0.755922		0.363917	1.86487e+19	0.59748	0
2	2	0	0	-1	0	1		0.13017	1.98782	0.0584725	0.0397523			0.741195		0.540361	1.86431e+19	0.598096	0
2	2	0	0	-1	0	1		0.130098	1.9956	0.0587703	0.0256269			0.752245		0.344065	1.86198e+19	0.600588	0
2	2	0	0	-1	0	1		0.130695	1.99891	0.0586325	0.0340712			0.702632		0.366896	1.86175e+19	0.600807	0
2	2	0	0	-1	0	1		0.130214	1.98802	0.058665	0.0507304			0.744304		0.410149	1.8594e+19	0.602134	0
2	2	0	0	-1	0	1		0.13022	1.99327	0.0597094	0.0350806			0.799191		0.54172	1.85812e+19	0.603349	0
2	2	0	0	-1	0	1		0.129983	1.99286	0.0587686	0.0254875			0.784844		0.318051	1.85659e+19	0.604579	0
2	2	0	0	-1	0	1		0.130443	1.99892	0.0611595	0.0378526			0.699982		0.357964	1.8531e+19	0.606224	0
2	2	0	0	-1	0	1		0.130534	1.99893	0.0584665	0.026341			0.660147		0.339976	1.8515e+19	0.60758	0
2	2	0	0	-1	0	1		0.132615	1.99669	0.0588702	0.0304705			0.697079		0.364943	1.84836e+19	0.609063	0
2	2	0	0	-1	0	1		0.134581	1.9957	0.0588888	0.0255621			0.615781		0.325126	1.84733e+19	0.609308	0
2	2	0	0	-1	0	1		0.151323	1.99356	0.0586942	0.0242762			0.665736		0.37673	1.84463e+19	0.609923	0
2	2	0	0	-1	0	1		0.131381	1.99921	0.0586932	0.0306641			0.696614		0.307425	1.84374e+19	0.611274	0
2	2	0	0	-1	0	1		0.130892	1.99288	0.0586749	0.0304716			0.69742		0.32762	1.84052e+19	0.612412	0
2	2	0	0	-1	0	1		0.130763	1.99904	0.0600681	0.0269168			0.811891		0.376236	1.82583e+19	0.617428	0
2	2	0	0	-1	0	1		0.133844	1.99827	0.0592731	0.0386231			0.566361		0.193723	1.82221e+19	0.618303	0
2	2	0	0	-1	0	1		0.129939	1.99927	0.0589031	0.0315074			0.627437		0.301572	1.81763e+19	0.619714	1
2	2	0	0	-1	0	1		0.132255	1.9928	0.0607901	0.0292621			0.702934		0.363682	1.81325e+19	0.620398	0
2	2	0	0	-1	0	1		0.13017	1.99676	0.0587816	0.0257427			0.741642		0.322772	1.81067e+19	0.621385	0
2	2	0	0	-1	0	1		0.130621	1.9994	0.0601226	0.0269029			0.79971		0.291863	1.80844e+19	0.621869	0
2	2	0	0	-1	0	1		0.130251	1.99901	0.0586123	0.0340767			0.656302		0.356418	1.80382e+19	0.622946	0
2	2	0	0	-1	0	1		0.130115	1.99895	0.058707	0.0409747			0.673628		0.395811	1.80149e+19	0.623411	0
2	2	0	0	-1	0	1		0.130211	1.99586	0.059164	0.0683778			0.691747		0.466096	1.79624e+19	0.624164	0
2	2	0	0	-1	0	1		0.129873	1.9989	0.0593015	0.0460183			0.688835		0.426683	1.79362e+19	0.624887	0
2	2	0	0	-1	0	1		0.130443	1.99724	0.0590894	0.0277581			0.733827		0.430614	1.78631e+19	0.626199	0
2	2	0	0	-1	0	1		0.130253	1.99614	0.0590005	0.0267264			0.63665		0.400782	1.78126e+19	0.626971	0
2	2	0	0	-1	0	1		0.13547	1.9982	0.0588617	0.0289978			0.679236		0.253621	1.78084e+19	0.627051	0
2	2	0	0	-1	0	1		0.130598	1.99819	0.0588544	0.0297015			0.682		0.325585	1.77585e+19	0.62792	0
2	2	0	0	-1	0	1		0.12991	1.99096	0.0586623	0.0262475			0.6812		0.305316	1.77212e+19	0.62824	0
2	2	0	0	-1	0	1		0.130366	1.99724	0.058842	0.0319171			0.617973		0.325831	1.77049e+19	0.628669	0
2	2	0	0	-1	0	1		0.130292	1.99927	0.0587879	0.032375			0.700933		0.326235	1.76501e+19	0.62954	0
2	2	0	0	-1	0	1		0.130162	1.99657	0.0584427	0.0316765			0.740627		0.379601	1.76051e+19	0.630074	0
2	2	0	0	-1	0	1		0.130212	1.99942	0.0591704	0.0262708			0.677185		0.329399	1.75693e+19	0.630577	0
2	2	0	0	-1	0	1		0.130344	1.99183	0.0593323	0.0257336			0.742928		0.497478	1.75241e+19	0.63087	0
2	2	0	0	-1	0	1		0.130338	1.99964	0.0588112	0.0377913			0.683011		0.426931	1.74738e+19	0.631769	0
2	2	0	0	-1	0	1		0.130229	1.99729	0.0589632	0.0272075			0.710022		0.294627	1.73698e+19	0.632839	0
2	2	0	0	-1	0	1		0.130254	1.99907	0.0587406	0.0321192			0.612356		0.253296	1.73222e+19	0.633395	0
2	2	0	0	-1	0	1		0.130174	1.99941	0.0592977	0.0381832			0.646337		0.377749	1.73147e+19	0.633459	0
2	2	0	0	-1	0	1		0.13009	1.997	0.0589029	0.0360557			0.632277		0.420359	1.72747e+19	0.633789	0
2	2	0	0	-1	0	1		0.130158	1.99958	0.058869	0.0312069			0.635097		0.275085	1.72182e+19	0.634432	0
2	2	0	0	-1	0	1		0.13005	1.99898	0.0588629	0.0297541			0.629695		0.380297	1.71657e+19	0.634889	0
2	2	0	0	-1	0	1		0.130174	1.99985	0.058913	0.0326459			0.649434		0.246005	1.71342e+19	0.635205	0
2	2	0	0	-1	0	1		0.130026	1.99892	0.0590482	0.0314974			0.62629		0.395079	1.70889e+19	0.635549	0
2	2	0	0	-1	0	1		0.130243	1.9962	0.058622	0.0462217			0.644772		0.36666	1.70379e+19	0.635871	0
2	2	0	0	-1	0	1		0.131035	1.99475	0.059724	0.0365343			0.816442		0.454432	1.69878e+19	0.636178	0
2	2	0	0	-1	0	1		0.130314	1.999	0.0585585	0.0287055			0.711929		0.303247	1.69191e+19	0.63693	0
2	2	0	0	-1	0	1		0.130285	1.99963	0.0587901	0.0281363			0.632214		0.332396	1.67107e+19	0.638397	0
2	2	0	0	-1	0	1		0.130652	1.99959	0.058903	0.0267524			0.620099		0.396252	1.66387e+19	0.638847	0
2	2	0	0	-1	0	1		0.131134	1.99893	0.0589129	0.0228741			0.646207		0.301908	1.6602e+19	0.639034	0
2	2	0	0	-1	0	1		0.130552	1.99887	0.0595473	0.0291392			0.697228		0.328162	1.6509e+19	0.639581	0
2	2	0	0	-1	0	1		0.130585	1.99694	0.0587785	0.0361099			0.617168		0.403373	1.64653e+19	0.639747	0
2	2	0	0	-1	0	1		0.130131	1.99348	0.0587514	0.0282959			0.743711		0.43844	1.64207e+19	0.639826	0
2	2	0	0	-1	0	1		0.130518	1.99341	0.0592536	0.032639			0.706938		0.377611	1.64004e+19	0.639911	0
2	2	0	0	-1	0	1		0.129987	1.99977	0.0589326	0.0604734			0.624986		0.294864	1.63644e+19	0.640434	0
2	2	0	0	-1	0	1		0.130224	1.99925	0.0587096	0.0418555			0.71411		0.318102	1.63107e+19	0.640708	0
2	2	0	0	-1	0	1		0.130309	1.99829	0.0589778	0.0321397			0.742637		0.448402	1.6291e+19	0.640753	0
2	2	0	0	-1	0	1		0.130379	1.99925	0.0587477	0.0353277			0.624546		0.373651	1.62224e+19	0.641144	0
2	2	0	0	-1	0	1		0.129977	1.99912	0.059227	0.0287477			0.607026		0.421361	1.61446e+19	0.641496	0
2	2	0	0	-1	0	1		0.130429	1.99771	0.0590847	0.0275589			0.620767		0.270744	1.60624e+19	0.641782	0
2	2	0	0	-1	0	1		0.129997	1.99959	0.0588653	0.0203394			0.513507		0.343826	1.5898e+19	0.642565	0
2	2	0	0	-1	0	1		0.130324	1.99746	0.0593665	0.0236107			0.635898		0.400135	1.58627e+19	0.642575	0
2	2	0	0	-1	0	1		0.12986	1.99956	0.0588586	0.0331364			0.574081		0.353139	1.57915e+19	0.642988	0
2	2	0	0	-1	0	1		0.130321	1.99987	0.0588856	0.0328009			0.630199		0.240612	1.57437e+19	0.643181	0
2	2	0	0	-1	0	1		0.130019	1.999	0.0611095	0.0453993			0.651		0.269225	1.5697e+19	0.643223	0
2	2	0	0	-1	0	1		0.131515	1.99913	0.0588552	0.0332348			0.659204		0.263516	1.54704e+19	0.643993	0
2	2	0	0	-1	0	1		0.129921	1.99981	0.0591429	0.0253167			0.670606		0.2827	1.54383e+19	0.644134	0
2	2	0	0	-1	0	1		0.130016	1.99877	0.0590858	0.0457509			0.622141		0.280852	1.53624e+19	0.644266	0
2	2	0	0	-1	0	1		0.130184	1.99975	0.0589546	0.0283295			0.63338		0.34973	1.53037e+19	0.644484	0
2	2	0	0	-1	0	1		0.131113	1.99991	0.058882	0.0248701			0.580709		0.498894	1.52504e+19	0.644617	0
2	2	0	0	-1	0	1		0.129777	1.99992	0.0588833	0.0169166			0.48152		0.281546	1.52217e+19	0.644673	0
2	2	0	0	-1	0	1		0.130144	1.99915	0.0590175	0.0447797			0.664141		0.317506	1.5179e+19	0.644736	0
2	2	0	0	-1	0	1		0.129803	1.99984	0.058919	0.0340622			0.642673		0.294189	1.51462e+19	0.644858	0
2	2	0	0	-1	0	1		0.129909	1.99985	0.0607985	0.0319958			0.655366		0.250471	1.51032e+19	0.644908	0
2	2	0	0	-1	0	1		0.130441	1.99984	0.0588883	0.0310505			0.663462		0.283264	1.50618e+19	0.645032	0
2	2	0	0	-1	0	1		0.130297	1.9999	0.0589021	0.030269			0.538891		0.352407	1.50027e+19	0.64515	0
2	2	0	0	-1	0	1		0.130123	1.99967	0.0594419	0.0301129			0.705978		0.326702	1.49292e+19	0.645268	0
2	2	0	0	-1	0	1		0.132417	1.99952	0.0588119	0.0370589			0.673151		0.419368	1.48598e+19	0.64537	0
2	2	0	0	-1	0	1		0.130995	1.99943	0.0588459	0.0210954			0.66948		0.18859	1.47853e+19	0.64549	0
2	2	0	0	-1	0	1		0.130122	1.99939	0.0592234	0.0322989			0.690026		0.319497	1.46125e+19	0.64574	0
2	2	0	0	-1	0	1		0.130409	1.99914	0.0591979	0.0296264			0.560518		0.506976	1.45809e+19	0.64576	0
2	2	0	0	-1	0	1		0.13036	1.99898	0.0592471	0.0299263			0.632905		0.325523	1.45354e+19	0.645807	0
2	2	0	0	-1	0	1		0.130077	1.99968	0.0588822	0.0195388			0.599762		0.280782	1.44288e+19	0.645981	0
2	2	0	0	-1	0	1		0.130186	1.99978	0.0590291	0.0325458			0.631875		0.340306	1.44005e+19	0.646021	0
2	2	0	0	-1	0	1		0.12979	1.99992	0.058933	0.0315715			0.641169		0.349539	1.43624e+19	0.646072	0
2	2	0	0	-1	0	1		0.129787	1.99992	0.0589269	0.0313148			0.649652		0.343003	1.43261e+19	0.646108	0
2	2	0	0	-1	0	1		0.13023	1.99987	0.0591289	0.0266743			0.575915		0.351275	1.42866e+19	0.64614	0
2	2	0	0	-1	0	1		0.130315	1.99974	0.0595147	0.0308241			0.715656		0.339236	1.42239e+19	0.646186	0
2	2	0	0	-1	0	1		0.130703	1.99983	0.0587743	0.0377093			0.646177		0.323406	1.41904e+19	0.646224	0
2	2	0	0	-1	0	1		0.129977	1.99995	0.0589438	0.0372979			0.6222		0.28681	1.40816e+19	0.646324	0
2	2	0	0	-1	0	1		0.129894	1.99969	0.0591741	0.0197436			0.655656		0.155143	1.40386e+19	0.646336	0
2	2	0	0	-1	0	1		0.129946	1.99975	0.0591601	0.0202399			0.684069		0.24832	1.3983e+19	0.646381	0
2	2	0	0	-1	0	1		0.130125	1.99983	0.0589042	0.0283881			0.646067		0.341958	1.39004e+19	0.646442	0
2	2	0	0	-1	0	1		0.12984	1.99989	0.0588538	0.0219432			0.623011		0.343169	1.3765e+19	0.646526	0
2	2	0	0	-1	0	1		0.129787	1.99987	0.0589092	0.0302454			0.65302		0.291634	1.3746e+19	0.646535	0
2	2	0	0	-1	0	1		0.129943	1.99965	0.0588637	0.0273134			0.62115		0.328498	1.36762e+19	0.646555	0
2	2	0	0	-1	0	1		0.129936	1.99991	0.0588695	0.0274588			0.601139		0.306335	1.36128e+19	0.646603	0
2	2	0	0	-1	0	1		0.129975	1.99991	0.0588682	0.0364856			0.659836		0.307785	1.35328e+19	0.646639	0
2	2	0	0	-1	0	1		0.129799	1.99987	0.0589079	0.0294089			0.63353		0.289524	1.34501e+19	0.646668	0
2	2	0	0	-1	0	1		0.129713	1.99993	0.0589147	0.0332524			0.60107		0.305717	1.33297e+19	0.646716	0
2	2	0	0	-1	0	1		0.130306	1.99995	0.0591787	0.0433182			0.669873		0.178557	1.32887e+19	0.646727	0
2	2	0	0	-1	0	1		0.129835	1.9997	0.0588245	0.0304385			0.572897		0.350767	1.32378e+19	0.646728	0
2	2	0	0	-1	0	1		0.129991	1.99994	0.0588654	0.0318899			0.618413		0.410961	1.32048e+19	0.646754	0
2	2	0	0	-1	0	1		0.130302	1.99987	0.0587954	0.105399			0.645861		0.262509	1.31412e+19	0.646763	0
2	2	0	0	-1	0	1		0.129808	1.99992	0.0588933	0.0176495			0.634835		0.249387	1.30997e+19	0.646781	0
2	2	0	0	-1	0	1		0.130023	1.99987	0.0588172	0.0375569			0.652263		0.245141	1.30741e+19	0.646783	0
2	2	0	0	-1	0	1		0.129708	1.99994	0.0588908	0.0301178			0.612388		0.3315	1.30398e+19	0.646797	0
2	2	0	0	-1	0	1		0.130004	1.99995	0.0588992	0.0147533			0.523524		0.203242	1.29756e+19	0.646811	0
2	2	0	0	-1	0	1		0.129925	1.99991	0.0590128	0.0307987			0.586368		0.267273	1.29619e+19	0.646812	0
2	2	0	0	-1	0	1		0.130828	1.99992	0.0587923	0.027473			0.610855		0.294484	1.29044e+19	0.646821	0
2	2	0	0	-1	0	1		0.130134	1.99984	0.0589886	0.0300517			0.604359		0.330363	1.28851e+19	0.646822	0
2	2	0	0	-1	0	1		0.129794	1.99995	0.0589283	0.0221236			0.546827		0.318896	1.28432e+19	0.646838	0
2	2	0	0	-1	0	1		0.130074	1.99987	0.0589777	0.0314047			0.650149		0.300216	1.27885e+19	0.646842	0
2	2	0	0	-1	0	1		0.129914	1.99994	0.0588833	0.0319585			0.607496		0.349442	1.27454e+19	0.646854	0
2	2	0	0	-1	0	1		0.129814	1.99994	0.0589028	0.0361224			0.59693		0.267136	1.27306e+19	0.646856	0
2	2	0	0	-1	0	1		0.130085	1.99993	0.0589855	0.0186333			0.553301		0.388051	1.26407e+19	0.646868	0
2	2	0	0	-1	0	1		0.130547	1.99992	0.0587887	0.0337408			0.585649		0.257448	1.26084e+19	0.64687	0
2	2	0	0	-1	0	1		0.129882	1.99994	0.0588913	0.0513804			0.643378		0.270544	1.25747e+19	0.646878	0
2	2	0	0	-1	0	1		0.129779	1.99995	0.0588787	0.0509877			0.637268		0.406163	1.2533e+19	0.646884	0
2	2	0	0	-1	0	1		0.130429	1.99994	0.0589766	0.168725			0.585988		0.317945	1.24843e+19	0.646885	0
2	2	0	0	-1	0	1		0.12972	1.99995	0.0588932	0.021739			0.57904		0.384873	1.24321e+19	0.646896	0
2	2	0	0	-1	0	1		0.12986	1.9999	0.0588983	0.0282484			0.630134		0.282066	1.23566e+19	0.6469	0
2	2	0	0	-1	0	1		0.129936	1.9999	0.0588688	0.0324907			0.634891		0.273526	1.23367e+19	0.646901	0
2	2	0	0	-1	0	1		0.12981	1.99996	0.0589206	0.0186621			0.423156		0.265343	1.22843e+19	0.64691	0
2	2	0	0	-1	0	1		0.130082	1.99996	0.0588786	0.0377112			0.639172		0.322349	1.22416e+19	0.646913	0
2	2	0	0	-1	0	1		0.129755	1.99996	0.0590509	0.0171771			0.623226		0.202079	1.21578e+19	0.64692	0
2	2	0	0	-1	0	1		0.130071	1.99996	0.0589053	0.0268063			0.619623		0.299994	1.21189e+19	0.646923	0
2	2	0	0	-1	0	1		0.129858	1.99994	0.0588858	0.0257195			0.596644		0.29121	1.20562e+19	0.646926	0
2	2	0	0	-1	0	1		0.130541	1.99995	0.0587603	0.00834743			0.591332		0.40684	1.1993e+19	0.646928	0
2	2	0	0	-1	0	1		0.129756	1.99995	0.0589068	0.016584			0.545031		0.423847	1.19688e+19	0.646932	0
2	2	0	0	-1	0	1		0.129796	1.99995	0.0588875	0.0250237			0.626871		0.244841	1.19046e+19	0.646935	0
2	2	0	0	-1	0	1		0.129747	1.99995	0.0589427	0.0279157			0.529691		0.23859	1.1887e+19	0.646936	0
2	2	0	0	-1	0	1		0.129905	1.99995	0.0590179	0.0272327			0.605143		0.240368	1.18305e+19	0.646939	0
2	2	0	0	-1	0	1		0.129745	1.99996	0.0588495	0.032249			0.556405		0.239653	1.17755e+19	0.646942	0
2	2	0	0	-1	0	1		0.129752	1.99996	0.0589287	0.0253897			0.573426		0.275164	1.17451e+19	0.646943	0
2	2	0	0	-1	0	1		0.129911	1.99995	0.0590127	0.0354083			0.580636		0.251499	1.1694e+19	0.646944	0
2	2	0	0	-1	0	1		0.129887	1.99995	0.0588778	0.0220089			0.605941		0.314431	1.1653e+19	0.646946	0
2	2	0	0	-1	0	1		0.129672	1.99995	0.0589636	0.028386			0.59463		0.375912	1.16117e+19	0.646947	0
2	2	0	0	-1	0	1		0.129918	1.99996	0.0589269	0.0330816			0.59501		0.360495	1.15777e+19	0.646949	0
2	2	0	0	-1	0	1		0.12982	1.99995	0.058916	0.0272421			0.641807		0.229593	1.15117e+19	0.646951	0
2	2	0	0	-1	0	1		0.129838	1.99996	0.058973	0.0268846			0.649076		0.242829	1.14889e+19	0.646952	0
2	2	0	0	-1	0	1		0.129801	1.99995	0.0589194	0.0220666			0.593784		0.379561	1.14401e+19	0.646952	0
2	2	0	0	-1	0	1		0.129717	1.99996	0.0588997	0.0169379			0.549812		0.390885	1.1374e+19	0.646954	0
2	2	0	0	-1	0	1		0.12972	1.99996	0.0588807	0.016366			0.646499		0.643581	1.13221e+19	0.646956	0
2	2	0	0	-1	0	1		0.129737	1.99996	0.0588894	0.0164973			0.628755		0.624959	1.12889e+19	0.646957	0
2	2	0	0	-1	0	1		0.129771	1.99996	0.0589778	0.0188163			0.583825		0.336916	1.12594e+19	0.646957	0
2	2	0	0	-1	0	1		0.129852	1.99996	0.058918	0.0385355			0.591947		0.402686	1.12271e+19	0.646957	0
2	2	0	0	-1	0	1		0.129725	1.99995	0.0588949	0.0169065			0.597152		0.25732	1.11908e+19	0.646958	0
2	2	0	0	-1	0	1		0.129684	1.99996	0.0589276	0.0217099			0.542987		0.313389	1.11542e+19	0.646959	0
2	2	0	0	-1	0	1		0.129732	1.99996	0.0588931	0.0217341			0.580775		0.301318	1.11048e+19	0.646959	0
2	2	0	0	-1	0	1		0.129747	1.99996	0.0589079	0.0174315			0.601189		0.286589	1.10654e+19	0.64696	0
2	2	0	0	-1	0	1		0.129685	1.99996	0.0589296	0.0155659			0.561685		0.347236	1.09874e+19	0.646961	0
2	2	0	0	-1	0	1		0.129688	1.99996	0.0588941	0.032593			0.571178		0.28779	1.09165e+19	0.646962	0
2	2	0	0	-1	0	1		0.129707	1.99996	0.0589098	0.0203026			0.592211		0.213893	1.08631e+19	0.646963	0
2	2	0	0	-1	0	1		0.129715	1.99996	0.0589113	0.0235533			0.590718		0.334131	1.08359e+19	0.646963	0
2	2	0	0	-1	0	1		0.129702	1.99996	0.0589054	0.0164003			0.457663		0.45679	1.07351e+19	0.646964	0
2	2	0	0	-1	0	1		0.129729	1.99996	0.0589207	0.0253183			0.609259		0.416065	1.06945e+19	0.646964	0
2	2	0	0	-1	0	1		0.129681	1.99996	0.0589141	0.0119316			0.572453		0.510089	1.06415e+19	0.646964	0
2	2	0	0	-1	0	1		0.129679	1.99996	0.0589457	0.0176202			0.56701		0.341324	1.05596e+19	0.646965	0
2	2	0	0	-1	0	1		0.129681	1.99996	0.0589234	0.0356594			0.596278		0.214315	1.05052e+19	0.646965	0
2	2	0	0	-1	0	1		0.129703	1.99996	0.0589352	0.0166399			0.522951		0.30773	1.04854e+19	0.646965	0
2	2	0	0	-1	0	1		0.129715	1.99996	0.0589284	0.0158638			0.589706		0.452654	1.04327e+19	0.646965	0
2	2	0	0	-1	0	1		0.129655	1.99996	0.0589163	0.0163361			0.550033		0.331887	1.03955e+19	0.646966	0
2	2	0	0	-1	0	1		0.129643	1.99996	0.0589255	0.0141914			0.433492		0.446716	1.02691e+19	0.646966	0
2	2	0	0	-1	0	1		0.1297	1.99996	0.0589025	0.0185124			0.5979		0.171498	1.0235e+19	0.646966	0
2	2	0	0	-1	0	1		0.129673	1.99996	0.0589538	0.0173579			0.608834		0.34229	1.01413e+19	0.646966	0
2	2	0	0	-1	0	1		0.129647	1.99996	0.0589327	0.0096435			0.416704		0.232655	1.00847e+19	0.646967	0
2	2	0	0	-1	0	1		0.129635	1.99996	0.0589297	0.00715171			0.502355		0.00278899	1.00119e+19	0.646967	0

## Sheet: Figure 4b
Defined system and circuit topology							Pareto optimal parameter values										Performance
s_i	xporter	regT	regE	regEp	regTp	regTF	sTX_T	sTX_E	sTX_Ep	sTX_Tp	sTX_TF	K_T	K_E	K_Ep	K_Tp	K_TF	vProd	pYield	Design @ Pareto-"knee"
2	2	-1	0	-1	-1	0	1.86243	0.265361	1.49383	0.118075	0.00305627	0.000241894		0.473976	0.706734		1.95611e+19	0.605528	0
2	2	-1	0	-1	-1	0	1.85951	0.257624	1.49816	0.118136	0.00283484	0.000853836		0.473848	0.70301		1.93317e+19	0.605996	0
2	2	-1	0	-1	-1	0	1.87499	0.279587	1.51587	0.118533	0.00322047	0.00095096		0.473543	0.710247		1.9326e+19	0.606919	0
2	2	-1	0	-1	-1	0	1.86719	0.256061	1.56898	0.118356	0.00298472	0.000598877		0.475197	0.700828		1.92488e+19	0.611157	0
2	2	-1	0	-1	-1	0	1.85843	0.248544	1.60497	0.117216	0.00337457	0.00026475		0.474769	0.705998		1.92242e+19	0.613829	0
2	2	-1	0	-1	-1	0	1.859	0.248499	1.62425	0.117204	0.00387805	0.000327932		0.475443	0.705737		1.91463e+19	0.61511	0
2	2	-1	0	-1	-1	0	1.86476	0.245446	1.6491	0.115768	0.00394772	0.000470714		0.475618	0.703216		1.90502e+19	0.616884	0
2	2	-1	0	-1	-1	0	1.86489	0.244503	1.70684	0.115836	0.0041317	0.000201993		0.475742	0.698525		1.9006e+19	0.620603	0
2	2	-1	0	-1	-1	0	1.86484	0.244466	1.70681	0.115613	0.00400224	0.000446133		0.475717	0.698473		1.88963e+19	0.620627	0
2	2	-1	0	-1	-1	0	1.8639	0.249741	1.72167	0.117104	0.00346869	0.00044093		0.475626	0.701827		1.88442e+19	0.621451	0
2	2	-1	0	-1	-1	0	1.8631	0.251662	1.74969	0.117751	0.00332733	0.00035408		0.475715	0.697954		1.87852e+19	0.62313	0
2	2	-1	0	-1	-1	0	1.86054	0.255804	1.76647	0.118329	0.00274859	0.000254403		0.475715	0.69747		1.87349e+19	0.624106	0
2	2	-1	0	-1	-1	0	1.86494	0.24467	1.80601	0.115576	0.00382218	0.000306576		0.476558	0.698981		1.86715e+19	0.626653	1
2	2	-1	0	-1	-1	0	1.86545	0.258529	1.81599	0.118443	0.00282873	0.000551267		0.473855	0.70608		1.85523e+19	0.626986	0
2	2	-1	0	-1	-1	0	1.86408	0.264573	1.82244	0.117931	0.00341446	0.000582307		0.476638	0.706932		1.84904e+19	0.62728	0
2	2	-1	0	-1	-1	0	1.86809	0.255962	1.85873	0.118267	0.00285957	0.000527677		0.476136	0.700679		1.84557e+19	0.629465	0
2	2	-1	0	-1	-1	0	1.86505	0.245387	1.87395	0.115563	0.00373596	0.000445567		0.478357	0.700304		1.84186e+19	0.630517	0
2	2	-1	0	-1	-1	0	1.85961	0.241461	1.88963	0.11619	0.00344982	0.000454778		0.480102	0.695697		1.83305e+19	0.631432	0
2	2	-1	0	-1	-1	0	1.86532	0.247776	1.9198	0.115334	0.00286504	0.000474658		0.479851	0.700305		1.8277e+19	0.633048	0
2	2	-1	0	-1	-1	0	1.86065	0.245248	1.96758	0.114981	0.00273089	0.000254039		0.476198	0.700776		1.81857e+19	0.635626	0
2	2	-1	0	-1	-1	0	1.86281	0.235903	1.98111	0.113251	0.00260695	0.000245934		0.485011	0.701598		1.81662e+19	0.636112	0
2	2	-1	0	-1	-1	0	1.86508	0.241609	1.979	0.114283	0.00258479	0.000995783		0.481122	0.701506		1.79803e+19	0.636208	0
2	2	-1	0	-1	-1	0	1.86496	0.241607	1.97889	0.114358	0.00258479	0.00111381		0.480916	0.701546		1.79468e+19	0.63621	0
2	2	-1	0	-1	-1	0	1.84199	0.24394	1.98093	0.113484	0.00244957	0.000903771		0.498106	0.702105		1.7854e+19	0.636462	0
2	2	-1	0	-1	-1	0	1.83662	0.233037	1.98424	0.115751	0.00212293	0.00123618		0.494916	0.703381		1.77193e+19	0.636672	0
2	2	-1	0	-1	-1	0	1.7926	0.235396	1.9854	0.113928	0.00282999	0.000693978		0.482047	0.695423		1.75044e+19	0.636952	0
2	2	-1	0	-1	-1	0	1.76209	0.23354	1.98709	0.109315	0.00324931	0.000366791		0.483578	0.698009		1.73974e+19	0.63732	0
2	2	-1	0	-1	-1	0	1.76209	0.23354	1.98721	0.10936	0.00326356	0.000482395		0.483668	0.698127		1.73567e+19	0.637326	0
2	2	-1	0	-1	-1	0	1.70377	0.2269	1.98516	0.108919	0.00352479	0.000152597		0.494489	0.702831		1.70659e+19	0.637505	0
2	2	-1	0	-1	-1	0	1.68719	0.226306	1.98464	0.103956	0.00301849	0.000180069		0.488802	0.702454		1.6934e+19	0.637773	0
2	2	-1	0	-1	-1	0	1.66828	0.220717	1.98542	0.107781	0.00322515	0.000415739		0.492513	0.70478		1.67141e+19	0.637777	0
2	2	-1	0	-1	-1	0	1.67324	0.212725	1.98586	0.105538	0.00276825	0.000816938		0.49609	0.6963		1.66402e+19	0.637955	0
2	2	-1	0	-1	-1	0	1.67434	0.216593	1.98457	0.103754	0.00274337	0.00137346		0.480221	0.702461		1.64925e+19	0.637965	0
2	2	-1	0	-1	-1	0	1.65808	0.21183	1.98556	0.100933	0.00294257	0.001082		0.495375	0.70185		1.64501e+19	0.638129	0
2	2	-1	0	-1	-1	0	1.62662	0.211516	1.98508	0.0986595	0.00267306	0.000757516		0.489669	0.702785		1.63347e+19	0.638344	0
2	2	-1	0	-1	-1	0	1.60179	0.204576	1.9848	0.10042	0.00301814	0.000167789		0.494863	0.702736		1.63182e+19	0.638499	0
2	2	-1	0	-1	-1	0	1.59869	0.206718	1.98496	0.0968805	0.0023004	0.00125291		0.489099	0.705205		1.60179e+19	0.63861	0
2	2	-1	0	-1	-1	0	1.59857	0.206745	1.98496	0.0968805	0.00230987	0.00125519		0.48911	0.705205		1.60159e+19	0.638611	0
2	2	-1	0	-1	-1	0	1.56751	0.203218	1.985	0.0973135	0.00255516	0.00107371		0.489316	0.701665		1.58316e+19	0.638864	0
2	2	-1	0	-1	-1	0	1.54636	0.202795	1.98532	0.0987199	0.00241737	0.000919699		0.500756	0.701788		1.5722e+19	0.638922	0
2	2	-1	0	-1	-1	0	1.52243	0.210581	1.98491	0.0932081	0.00234588	0.000674168		0.484838	0.705265		1.55854e+19	0.639156	0
2	2	-1	0	-1	-1	0	1.52243	0.210581	1.98491	0.0932081	0.00234588	0.000674228		0.484838	0.705265		1.55854e+19	0.639156	0
2	2	-1	0	-1	-1	0	1.49021	0.196757	1.98529	0.0921644	0.00299418	0.000168736		0.49931	0.702794		1.54747e+19	0.639502	0
2	2	-1	0	-1	-1	0	1.49354	0.189466	1.98493	0.0903799	0.00222737	0.00129632		0.495395	0.70359		1.52336e+19	0.639537	0
2	2	-1	0	-1	-1	0	1.47506	0.187965	1.98468	0.0906125	0.00227377	0.00126471		0.497449	0.702863		1.51048e+19	0.639709	0
2	2	-1	0	-1	-1	0	1.45651	0.186556	1.9848	0.0899292	0.00208679	0.00130675		0.491551	0.704062		1.49628e+19	0.639888	0
2	2	-1	0	-1	-1	0	1.43491	0.186176	1.98582	0.0869942	0.00258097	0.00108161		0.500316	0.701248		1.48178e+19	0.640135	0
2	2	-1	0	-1	-1	0	1.42259	0.186505	1.98648	0.0885918	0.00221727	0.00125963		0.497077	0.704207		1.46945e+19	0.640226	0
2	2	-1	0	-1	-1	0	1.39983	0.1786	1.9859	0.0865887	0.00243997	0.00102964		0.497752	0.705794		1.45627e+19	0.64044	0
2	2	-1	0	-1	-1	0	1.38724	0.189074	1.98522	0.0843945	0.00263083	0.0010311		0.49546	0.70426		1.44544e+19	0.640466	0
2	2	-1	0	-1	-1	0	1.35149	0.182559	1.98487	0.0832275	0.00260269	0.000298098		0.494872	0.702142		1.4361e+19	0.640787	0
2	2	-1	0	-1	-1	0	1.34365	0.171712	1.98506	0.0817484	0.00227864	0.000377369		0.502522	0.702598		1.42824e+19	0.641003	0
2	2	-1	0	-1	-1	0	1.32775	0.179109	1.98534	0.0819086	0.00238197	0.000386453		0.495925	0.706287		1.41446e+19	0.641062	0
2	2	-1	0	-1	-1	0	1.3148	0.172971	1.98579	0.0831802	0.00239473	0.000904132		0.501295	0.701989		1.39222e+19	0.641165	0
2	2	-1	0	-1	-1	0	1.31179	0.176675	1.9859	0.0813874	0.00222609	0.00094674		0.496095	0.706307		1.38909e+19	0.64125	0
2	2	-1	0	-1	-1	0	1.29636	0.18394	1.98616	0.0777114	0.00205772	0.00116417		0.50801	0.709645		1.37301e+19	0.6414	0
2	2	-1	0	-1	-1	0	1.28017	0.177338	1.98633	0.0772944	0.00188003	0.00126372		0.501641	0.702084		1.35909e+19	0.641646	0
2	2	-1	0	-1	-1	0	1.25352	0.173938	1.98661	0.0763975	0.00285868	0.000568059		0.501137	0.700778		1.3496e+19	0.641869	0
2	2	-1	0	-1	-1	0	1.25352	0.173937	1.98661	0.0762925	0.00280668	0.00069013		0.501137	0.700737		1.34648e+19	0.641876	0
2	2	-1	0	-1	-1	0	1.23853	0.174026	1.98696	0.0756536	0.00220358	0.000740665		0.508155	0.705692		1.33399e+19	0.642064	0
2	2	-1	0	-1	-1	0	1.22565	0.167932	1.98661	0.0744355	0.00235176	0.00043226		0.503214	0.700258		1.33038e+19	0.642248	0
2	2	-1	0	-1	-1	0	1.22583	0.168036	1.98661	0.0744355	0.00210762	0.00100512		0.503279	0.700286		1.31892e+19	0.642263	0
2	2	-1	0	-1	-1	0	1.20852	0.168616	1.98648	0.0741771	0.00230725	0.000859775		0.506597	0.701426		1.30689e+19	0.642381	0
2	2	-1	0	-1	-1	0	1.19729	0.172903	1.98562	0.0729197	0.00229565	0.00107644		0.503033	0.708428		1.29277e+19	0.642425	0
2	2	-1	0	-1	-1	0	1.1701	0.173828	1.98542	0.073367	0.00300396	0.000485178		0.496175	0.702177		1.28109e+19	0.642562	0
2	2	-1	0	-1	-1	0	1.16338	0.173167	1.98683	0.0752949	0.00297237	0.000362359		0.506541	0.705495		1.27836e+19	0.642615	0
2	2	-1	0	-1	-1	0	1.15184	0.173035	1.98674	0.0682824	0.00351559	0.000325137		0.504302	0.703607		1.27038e+19	0.642963	0
2	2	-1	0	-1	-1	0	1.14288	0.179492	1.9858	0.0683847	0.00253863	0.001019		0.508099	0.703615		1.24652e+19	0.643003	0
2	2	-1	0	-1	-1	0	1.12437	0.173561	1.98603	0.0683754	0.00241918	0.000496324		0.501854	0.703846		1.24246e+19	0.6433	0
2	2	-1	0	-1	-1	0	1.11377	0.177018	1.98644	0.070492	0.00230931	0.000857162		0.511476	0.703061		1.22539e+19	0.643329	0
2	2	-1	0	-1	-1	0	1.09122	0.177999	1.98589	0.0647429	0.00258039	0.000209526		0.506091	0.703955		1.22056e+19	0.643755	0
2	2	-1	0	-1	-1	0	1.0892	0.174572	1.98586	0.0661479	0.00227223	0.000617992		0.502322	0.702353		1.20966e+19	0.643804	0
2	2	-1	0	-1	-1	0	1.08204	0.172158	1.98641	0.0649042	0.00236499	0.000789035		0.506457	0.703484		1.19988e+19	0.643998	0
2	2	-1	0	-1	-1	0	1.07551	0.170854	1.98611	0.0666492	0.00222073	0.000679768		0.502442	0.703125		1.19643e+19	0.644031	0
2	2	-1	0	-1	-1	0	1.06321	0.172585	1.98638	0.0696935	0.00237483	0.000648599		0.503136	0.70176		1.18491e+19	0.64407	0
2	2	-1	0	-1	-1	0	1.05547	0.175043	1.98707	0.0613909	0.00219631	0.000565172		0.504473	0.703246		1.18124e+19	0.644446	0
2	2	-1	0	-1	-1	0	1.03407	0.174232	1.98654	0.0624029	0.00287113	0.000295042		0.4986	0.703322		1.16752e+19	0.644783	0
2	2	-1	0	-1	-1	0	1.0278	0.166531	1.98638	0.0614642	0.00239787	0.000528462		0.501285	0.702672		1.15726e+19	0.645001	0
2	2	-1	0	-1	-1	0	1.02791	0.166649	1.98659	0.06122	0.00240669	0.000621505		0.501335	0.702706		1.15537e+19	0.645018	0
2	2	-1	0	-1	-1	0	1.00551	0.167479	1.98633	0.059236	0.00261427	0.000203219		0.503758	0.704385		1.14446e+19	0.645425	0
2	2	-1	0	-1	-1	0	1.0056	0.167488	1.98637	0.0592576	0.00262815	0.000299764		0.503841	0.704507		1.14231e+19	0.645426	0
2	2	-1	0	-1	-1	0	0.996055	0.167482	1.98619	0.0582636	0.00247897	0.000411243		0.516693	0.70252		1.13121e+19	0.645614	0
2	2	-1	0	-1	-1	0	0.989409	0.178001	1.98627	0.0600787	0.00213511	0.000774208		0.503862	0.70214		1.11756e+19	0.645634	0
2	2	-1	0	-1	-1	0	0.986533	0.176811	1.98674	0.0588652	0.00236166	0.000625787		0.502693	0.702477		1.11717e+19	0.645759	0
2	2	-1	0	-1	-1	0	0.966124	0.1757	1.98509	0.0595697	0.00297514	0.000254723		0.499419	0.702716		1.10655e+19	0.645998	0
2	2	-1	0	-1	-1	0	0.95573	0.17016	1.98596	0.0567241	0.00254366	0.000384845		0.502984	0.703289		1.09422e+19	0.646434	0
2	2	-1	0	-1	-1	0	0.945811	0.176125	1.98652	0.0567746	0.00240306	0.000589426		0.499565	0.703691		1.08029e+19	0.646638	0
2	2	-1	0	-1	-1	0	0.925505	0.174991	1.98519	0.056955	0.00242683	0.00030638		0.499788	0.702629		1.06725e+19	0.646983	0
2	2	-1	0	-1	-1	0	0.921561	0.177006	1.98604	0.0523901	0.00244748	0.000372725		0.504094	0.703607		1.06238e+19	0.647135	0
2	2	-1	0	-1	-1	0	0.919823	0.172005	1.98645	0.053769	0.00233317	0.000830278		0.50389	0.703291		1.05208e+19	0.647327	0
2	2	-1	0	-1	-1	0	0.905298	0.170911	1.98597	0.056377	0.00248367	0.000738345		0.499445	0.703437		1.03906e+19	0.647556	0
2	2	-1	0	-1	-1	0	0.883082	0.17624	1.98616	0.0515231	0.00224821	0.000640277		0.503838	0.703264		1.02079e+19	0.648222	0
2	2	-1	0	-1	-1	0	0.867018	0.170236	1.98658	0.0536101	0.00225479	0.000325251		0.50491	0.70044		1.0111e+19	0.648657	0
2	2	-1	0	-1	-1	0	0.860598	0.169837	1.98702	0.0557384	0.00238923	0.000428866		0.502639	0.702172		1.00214e+19	0.648774	0
2	2	-1	0	-1	-1	0	0.846301	0.177888	1.98602	0.0543574	0.00233134	0.000674902		0.501592	0.704198		9.83706e+18	0.649063	0
2	2	-1	0	-1	-1	0	0.835375	0.17273	1.98627	0.0517454	0.00233245	0.000633518		0.500668	0.701099		9.744e+18	0.649528	0
2	2	-1	0	-1	-1	0	0.825812	0.172059	1.98606	0.0543891	0.00259869	0.000563268		0.50717	0.700417		9.65356e+18	0.649675	0
2	2	-1	0	-1	-1	0	0.819548	0.175327	1.98608	0.0519849	0.00222996	0.000872749		0.506099	0.700446		9.54789e+18	0.649938	0
2	2	-1	0	-1	-1	0	0.81342	0.179493	1.98642	0.0550614	0.00214234	0.00108615		0.49249	0.703838		9.44559e+18	0.649992	0
2	2	-1	0	-1	-1	0	0.803624	0.174719	1.98603	0.0519159	0.00240777	0.000757132		0.501902	0.702534		9.40313e+18	0.650408	0
2	2	-1	0	-1	-1	0	0.787801	0.177462	1.98618	0.0511393	0.00236065	0.000455606		0.490829	0.700399		9.3005e+18	0.650918	0
2	2	-1	0	-1	-1	0	0.775546	0.173534	1.98611	0.0521946	0.0022439	0.000504534		0.49853	0.702859		9.17141e+18	0.651305	0
2	2	-1	0	-1	-1	0	0.769906	0.175499	1.98683	0.0497899	0.00234186	0.000482054		0.502028	0.703544		9.11816e+18	0.651621	0
2	2	-1	0	-1	-1	0	0.75873	0.169825	1.98696	0.0537834	0.00236268	0.000508327		0.503993	0.702123		8.99469e+18	0.6519	0
2	2	-1	0	-1	-1	0	0.751069	0.176081	1.98713	0.0513947	0.00215322	0.000416449		0.499498	0.704066		8.93498e+18	0.652229	0
2	2	-1	0	-1	-1	0	0.740597	0.176095	1.98549	0.0549446	0.00213918	0.000565387		0.504352	0.703275		8.80056e+18	0.652331	0
2	2	-1	0	-1	-1	0	0.71564	0.172214	1.98642	0.0525249	0.00221187	0.000683066		0.502736	0.703357		8.52683e+18	0.653461	0
2	2	-1	0	-1	-1	0	0.700055	0.176019	1.98665	0.0489735	0.00221549	0.000482498		0.497169	0.702398		8.40299e+18	0.6542	0
2	2	-1	0	-1	-1	0	0.696205	0.17631	1.98626	0.049107	0.00212426	0.000532372		0.501112	0.703022		8.3557e+18	0.654321	0
2	2	-1	0	-1	-1	0	0.686719	0.177065	1.98671	0.0510858	0.00202212	0.000408234		0.494767	0.704953		8.27004e+18	0.654673	0
2	2	-1	0	-1	-1	0	0.678099	0.178227	1.98656	0.0452861	0.00212068	0.000420689		0.493807	0.702214		8.1879e+18	0.655229	0
2	2	-1	0	-1	-1	0	0.66648	0.178654	1.98692	0.0493866	0.00237427	0.000435829		0.498155	0.702134		8.05264e+18	0.655602	0
2	2	-1	0	-1	-1	0	0.656503	0.176817	1.98591	0.0528827	0.00216814	0.000609855		0.500996	0.703353		7.91805e+18	0.65586	0
2	2	-1	0	-1	-1	0	0.652498	0.172969	1.98627	0.0503806	0.00243822	0.000509537		0.50244	0.699915		7.89196e+18	0.656186	0
2	2	-1	0	-1	-1	0	0.64222	0.177396	1.98634	0.0481514	0.00226311	0.000706183		0.501518	0.703579		7.75531e+18	0.656728	0
2	2	-1	0	-1	-1	0	0.639083	0.176402	1.98644	0.0501643	0.0022434	0.000624584		0.497162	0.702599		7.7317e+18	0.656822	0
2	2	-1	0	-1	-1	0	0.633243	0.188946	1.98616	0.0505448	0.00229182	0.000868336		0.499402	0.702591		7.62557e+18	0.65697	0
2	2	-1	0	-1	-1	0	0.625449	0.176258	1.98577	0.0474442	0.00235303	0.000640373		0.505451	0.703182		7.58765e+18	0.657528	0
2	2	-1	0	-1	-1	0	0.610745	0.175651	1.98701	0.0512548	0.00228484	0.000525711		0.495642	0.702639		7.43757e+18	0.658255	0
2	2	-1	0	-1	-1	0	0.603058	0.17986	1.9869	0.044648	0.00212067	0.000530248		0.495298	0.702897		7.36371e+18	0.65886	0
2	2	-1	0	-1	-1	0	0.596045	0.183052	1.9862	0.0513879	0.00237323	0.000506184		0.503571	0.703184		7.27783e+18	0.658908	0
2	2	-1	0	-1	-1	0	0.58308	0.179181	1.98516	0.047101	0.00212585	0.000574468		0.494118	0.701453		7.14119e+18	0.659724	0
2	2	-1	0	-1	-1	0	0.569399	0.173486	1.98606	0.0500076	0.00233139	0.000588065		0.499625	0.700525		6.98021e+18	0.660526	0
2	2	-1	0	-1	-1	0	0.562062	0.171939	1.98625	0.0503892	0.00227618	0.000610725		0.503784	0.702329		6.89785e+18	0.660981	0
2	2	-1	0	-1	-1	0	0.533736	0.169783	1.98679	0.0537226	0.0022905	0.000722984		0.507832	0.703052		6.55996e+18	0.662717	0
2	2	-1	0	-1	-1	0	0.527848	0.179026	1.98566	0.0477472	0.00220583	0.000945458		0.514965	0.703987		6.471e+18	0.663143	0
2	2	-1	0	-1	-1	0	0.518347	0.180409	1.9857	0.044754	0.0016277	0.000641714		0.506899	0.702035		6.42269e+18	0.663897	0
2	2	-1	0	-1	-1	0	0.509896	0.172771	1.9866	0.0484711	0.00219437	0.000702207		0.500253	0.701113		6.30305e+18	0.66448	0
2	2	-1	0	-1	-1	0	0.485907	0.177692	1.98618	0.0508486	0.00243724	0.000635609		0.497063	0.703374		6.02821e+18	0.666089	0
2	2	-1	0	-1	-1	0	0.478915	0.182519	1.98648	0.0634305	0.00216152	0.000554104		0.498029	0.702187		5.94576e+18	0.666248	0
2	2	-1	0	-1	-1	0	0.472056	0.179625	1.98625	0.0565099	0.0023788	0.000274842		0.501845	0.703332		5.91266e+18	0.666993	0
2	2	-1	0	-1	-1	0	0.465114	0.1754	1.98597	0.0497514	0.0023441	0.000428358		0.503791	0.702027		5.82313e+18	0.66776	0
2	2	-1	0	-1	-1	0	0.460518	0.168402	1.98703	0.0463691	0.00191932	0.00129581		0.497759	0.699992		5.68299e+18	0.668395	0
2	2	-1	0	-1	-1	0	0.437308	0.176905	1.98623	0.0478666	0.00213819	0.000912535		0.494226	0.701215		5.44387e+18	0.670206	0
2	2	-1	0	-1	-1	0	0.429739	0.177447	1.98415	0.0535432	0.00198448	0.0011045		0.495252	0.699995		5.3363e+18	0.67053	0
2	2	-1	0	-1	-1	0	0.422043	0.173412	1.98621	0.0514477	0.00219585	0.000741262		0.501201	0.702644		5.2801e+18	0.671516	0
2	2	-1	0	-1	-1	0	0.417506	0.179252	1.98631	0.0559108	0.00229031	0.000920065		0.49747	0.699217		5.19524e+18	0.671793	0
2	2	-1	0	-1	-1	0	0.406471	0.180434	1.98598	0.0489	0.00282078	0.000897923		0.50341	0.700059		5.05563e+18	0.673006	0
2	2	-1	0	-1	-1	0	0.396332	0.180174	1.98638	0.045619	0.0021461	0.000441832		0.498295	0.701949		5.01587e+18	0.67417	0
2	2	-1	0	-1	-1	0	0.392096	0.17327	1.98592	0.0506661	0.00231935	0.000883965		0.503591	0.701531		4.90716e+18	0.67446	0
2	2	-1	0	-1	-1	0	0.389982	0.180186	1.98554	0.0466704	0.00181151	0.0020595		0.511197	0.70197		4.79912e+18	0.674726	0
2	2	-1	0	-1	-1	0	0.375516	0.179744	1.98573	0.0571912	0.00213699	0.000998092		0.508149	0.702433		4.69338e+18	0.676009	0
2	2	-1	0	-1	-1	0	0.366706	0.178392	1.98663	0.0531493	0.00234095	0.00076412		0.506765	0.702443		4.61071e+18	0.677186	0
2	2	-1	0	-1	-1	0	0.35988	0.180546	1.98666	0.0511008	0.00203397	0.000598588		0.509898	0.701655		4.55487e+18	0.678019	0
2	2	-1	0	-1	-1	0	0.354748	0.18152	1.98595	0.0582466	0.0019838	0.00100205		0.509101	0.702588		4.44684e+18	0.678369	0
2	2	-1	0	-1	-1	0	0.345564	0.172945	1.98614	0.0474513	0.00225807	0.000775296		0.499295	0.702939		4.36451e+18	0.67979	0
2	2	-1	0	-1	-1	0	0.33845	0.175011	1.98608	0.0479281	0.00234392	0.000748225		0.501967	0.701947		4.27777e+18	0.680636	0
2	2	-1	0	-1	-1	0	0.333943	0.187139	1.98643	0.0486014	0.00211693	0.000721875		0.493514	0.702551		4.22608e+18	0.681167	0
2	2	-1	0	-1	-1	0	0.328816	0.179131	1.9858	0.0659186	0.0018554	0.000962223		0.495326	0.701853		4.13404e+18	0.681404	0
2	2	-1	0	-1	-1	0	0.325628	0.177278	1.98649	0.0517887	0.0027574	0.000741367		0.503585	0.701806		4.10535e+18	0.682203	0
2	2	-1	0	-1	-1	0	0.316618	0.176214	1.98668	0.0522318	0.00237448	0.000334249		0.500952	0.70367		4.04627e+18	0.683423	0
2	2	-1	0	-1	-1	0	0.309155	0.185833	1.98613	0.049173	0.00224187	0.00114003		0.498458	0.702698		3.87826e+18	0.684417	0
2	2	-1	0	-1	-1	0	0.30011	0.177342	1.98536	0.0520107	0.00211393	0.00102816		0.495904	0.70042		3.78353e+18	0.685595	0
2	2	-1	0	-1	-1	0	0.299881	0.177175	1.98536	0.0520107	0.00211393	0.00102816		0.496148	0.70042		3.78075e+18	0.685629	0
2	2	-1	0	-1	-1	0	0.293112	0.180914	1.98591	0.063069	0.00249578	0.000919229		0.504052	0.703154		3.68242e+18	0.686411	0
2	2	-1	0	-1	-1	0	0.282303	0.176546	1.9865	0.0497521	0.00195393	0.00116739		0.500858	0.69783		3.55799e+18	0.688407	0
2	2	-1	0	-1	-1	0	0.276331	0.18012	1.9861	0.0467138	0.00214148	0.000872847		0.503871	0.701612		3.50339e+18	0.689335	0
2	2	-1	0	-1	-1	0	0.271372	0.178992	1.98555	0.0533232	0.00245388	0.00101059		0.486844	0.697937		3.41463e+18	0.68993	0
2	2	-1	0	-1	-1	0	0.269158	0.181692	1.9853	0.0463856	0.00207977	0.00103072		0.506207	0.701475		3.40349e+18	0.690393	0
2	2	-1	0	-1	-1	0	0.258018	0.181934	1.98474	0.0608919	0.00204942	0.00107024		0.503779	0.700615		3.25095e+18	0.691891	0
2	2	-1	0	-1	-1	0	0.250504	0.177989	1.98648	0.048959	0.00210151	0.000466983		0.498334	0.701931		3.20906e+18	0.693594	0
2	2	-1	0	-1	-1	0	0.24005	0.178696	1.98612	0.0467291	0.00219993	0.000856927		0.501861	0.70179		3.0463e+18	0.69544	0
2	2	-1	0	-1	-1	0	0.234814	0.207843	1.98455	0.0616001	0.00241398	0.000954886		0.499157	0.697015		2.95148e+18	0.695863	0
2	2	-1	0	-1	-1	0	0.217579	0.167984	1.98557	0.046635	0.00239638	0.000584089		0.51827	0.703137		2.77991e+18	0.699658	0
2	2	-1	0	-1	-1	0	0.203928	0.18088	1.9865	0.0512928	0.00207782	0.000623703		0.51068	0.700949		2.59899e+18	0.702417	0
2	2	-1	0	-1	-1	0	0.199484	0.179698	1.98478	0.0553163	0.0022364	0.00114375		0.502605	0.696818		2.50439e+18	0.703116	0
2	2	-1	0	-1	-1	0	0.189966	0.178678	1.9859	0.0484448	0.0022057	0.000834374		0.502166	0.70189		2.40602e+18	0.70541	0
2	2	-1	0	-1	-1	0	0.185629	0.172974	1.98615	0.0473559	0.00234381	0.000830643		0.501588	0.701832		2.34905e+18	0.706437	0
2	2	-1	0	-1	-1	0	0.184556	0.178028	1.98544	0.048382	0.0020741	0.00293921		0.516684	0.701704		2.23747e+18	0.70658	0
2	2	-1	0	-1	-1	0	0.183617	0.167595	1.98481	0.0459807	0.00228716	0.00403003		0.518465	0.701528		2.17814e+18	0.706789	0
2	2	-1	0	-1	-1	0	0.169169	0.182503	1.98517	0.0435822	0.00204415	0.00105193		0.517857	0.703053		2.13172e+18	0.710212	0
2	2	-1	0	-1	-1	0	0.168179	0.18374	1.98452	0.0407835	0.00177365	0.00426951		0.522498	0.700371		2.01399e+18	0.710422	0
2	2	-1	0	-1	-1	0	0.16765	0.183485	1.98474	0.0408868	0.00279409	0.00474849		0.522394	0.700539		1.9421e+18	0.710561	0
2	2	-1	0	-1	-1	0	0.167062	0.184877	1.98455	0.0430176	0.00512165	0.0609943		0.490909	0.698151		1.65001e+18	0.710623	0
2	2	-1	0	-1	-1	0	0.166527	0.187638	1.98462	0.0451686	0.00547663	0.109452		0.484689	0.690129		1.59768e+18	0.710722	0
2	2	0	0	-1	-1	0	1.9998	0.359037	1.9943	0.125409	0.0268655			0.586901	0.629181		2.56053e+19	0.608171	0
2	2	0	0	-1	-1	0	1.99758	0.35842	1.9948	0.126118	0.0223844			0.58697	0.621568		2.55844e+19	0.60887	0
2	2	0	0	-1	-1	0	1.99486	0.355188	1.99987	0.122957	0.0222721			0.586683	0.587757		2.54726e+19	0.611955	0
2	2	0	0	-1	-1	0	1.99148	0.266447	1.99976	0.124783	0.0354803			0.585173	0.579496		2.54617e+19	0.612719	0
2	2	0	0	-1	-1	0	1.98915	0.259005	1.99996	0.123819	0.0304122			0.590634	0.576617		2.53878e+19	0.61481	0
2	2	0	0	-1	-1	0	1.99012	0.26432	1.99889	0.125338	0.0257371			0.590727	0.587966		2.52933e+19	0.61691	0
2	2	0	0	-1	-1	0	1.99032	0.259981	1.99968	0.124283	0.0270666			0.590128	0.577357		2.52783e+19	0.617243	0
2	2	0	0	-1	-1	0	1.99093	0.263695	1.9998	0.124296	0.0215575			0.587166	0.58232		2.51157e+19	0.620135	0
2	2	0	0	-1	-1	0	1.99044	0.264672	1.99957	0.124296	0.020641			0.587166	0.581764		2.51111e+19	0.620198	0
2	2	0	0	-1	-1	0	1.99139	0.264968	1.99845	0.124724	0.0171848			0.591104	0.589443		2.49882e+19	0.621959	0
2	2	0	0	-1	-1	0	1.99139	0.264968	1.99821	0.124611	0.0168462			0.591104	0.588955		2.49879e+19	0.621978	0
2	2	0	0	-1	-1	0	1.98794	0.271224	1.99987	0.125547	0.0151189			0.584928	0.495591		2.48518e+19	0.623228	0
2	2	0	0	-1	-1	0	1.99327	0.287203	1.99927	0.124385	0.011721			0.592835	0.518079		2.47431e+19	0.624494	0
2	2	0	0	-1	-1	0	1.98823	0.275916	1.99903	0.12401	0.0100335			0.604918	0.467004		2.46474e+19	0.625324	1
2	2	0	0	-1	-1	0	1.97967	0.264508	1.99944	0.121283	0.00967999			0.598028	0.515813		2.45406e+19	0.62588	0
2	2	0	0	-1	-1	0	1.98381	0.269501	1.99899	0.124401	0.0103025			0.606604	0.508882		2.44317e+19	0.62688	0
2	2	0	0	-1	-1	0	1.98582	0.266422	1.99967	0.123884	0.0122256			0.556992	0.559113		2.43863e+19	0.627259	0
2	2	0	0	-1	-1	0	1.98533	0.257003	1.99942	0.125595	0.0228086			0.604395	0.5737		2.42347e+19	0.627625	0
2	2	0	0	-1	-1	0	1.97462	0.264262	1.99899	0.124683	0.0160681			0.607335	0.569271		2.41622e+19	0.628048	0
2	2	0	0	-1	-1	0	1.96589	0.263484	1.99975	0.121214	0.00895868			0.590242	0.548923		2.40783e+19	0.628686	0
2	2	0	0	-1	-1	0	1.96881	0.24884	1.99898	0.120784	0.0136298			0.590127	0.567666		2.39439e+19	0.629241	0
2	2	0	0	-1	-1	0	1.97032	0.250321	1.99958	0.121588	0.00761507			0.551141	0.575461		2.38677e+19	0.630021	0
2	2	0	0	-1	-1	0	1.95093	0.249873	1.99811	0.119792	0.00962162			0.60161	0.476518		2.36488e+19	0.630498	0
2	2	0	0	-1	-1	0	1.94416	0.25106	1.99971	0.121173	0.00991206			0.59684	0.53198		2.35556e+19	0.630859	0
2	2	0	0	-1	-1	0	1.95847	0.264068	1.99974	0.121081	0.00604833			0.58887	0.543576		2.33816e+19	0.631781	0
2	2	0	0	-1	-1	0	1.92925	0.248562	1.99976	0.117849	0.0104791			0.593155	0.543868		2.31979e+19	0.631807	0
2	2	0	0	-1	-1	0	1.94026	0.25078	1.99919	0.121584	0.0116395			0.590073	0.561577		2.31838e+19	0.632059	0
2	2	0	0	-1	-1	0	1.93415	0.255592	1.99987	0.122434	0.00939218			0.588193	0.550948		2.30096e+19	0.63256	0
2	2	0	0	-1	-1	0	1.93142	0.262444	1.998	0.122157	0.00480537			0.599797	0.558341		2.27861e+19	0.633133	0
2	2	0	0	-1	-1	0	1.91394	0.257932	1.99887	0.117448	0.00546406			0.600059	0.540566		2.2678e+19	0.633337	0
2	2	0	0	-1	-1	0	1.91008	0.243318	1.99989	0.118698	0.00305672			0.577343	0.51973		2.25321e+19	0.633828	0
2	2	0	0	-1	-1	0	1.83703	0.237003	1.99978	0.113486	0.00645121			0.602334	0.509399		2.21573e+19	0.634133	0
2	2	0	0	-1	-1	0	1.83655	0.236718	1.9996	0.113486	0.00622209			0.602822	0.509054		2.21473e+19	0.634155	0
2	2	0	0	-1	-1	0	1.81444	0.233864	1.99987	0.111573	0.00586316			0.599759	0.488016		2.19846e+19	0.634376	0
2	2	0	0	-1	-1	0	1.82903	0.242182	1.99948	0.113108	0.00378323			0.631442	0.474494		2.19182e+19	0.634628	0
2	2	0	0	-1	-1	0	1.78518	0.228599	1.99852	0.111231	0.00482939			0.616146	0.460082		2.17119e+19	0.634748	0
2	2	0	0	-1	-1	0	1.78411	0.22934	1.99905	0.109985	0.00463717			0.616195	0.462759		2.16942e+19	0.634827	0
2	2	0	0	-1	-1	0	1.75563	0.236149	1.99995	0.109261	0.0040193			0.644777	0.409781		2.1351e+19	0.635333	0
2	2	0	0	-1	-1	0	1.71503	0.221666	1.99942	0.105641	0.00589479			0.593555	0.515181		2.11544e+19	0.635507	0
2	2	0	0	-1	-1	0	1.71503	0.221618	1.99942	0.105641	0.00589479			0.593067	0.515181		2.11543e+19	0.635508	0
2	2	0	0	-1	-1	0	1.71001	0.224535	1.99993	0.107335	0.00502581			0.581033	0.527645		2.09683e+19	0.63583	0
2	2	0	0	-1	-1	0	1.70336	0.22066	1.99948	0.106039	0.00406275			0.535388	0.552661		2.08288e+19	0.63611	0
2	2	0	0	-1	-1	0	1.68948	0.21665	1.99891	0.103543	0.00325329			0.530018	0.549508		2.06338e+19	0.636408	0
2	2	0	0	-1	-1	0	1.66285	0.217246	1.99998	0.104473	0.00460068			0.56356	0.547918		2.04687e+19	0.636555	0
2	2	0	0	-1	-1	0	1.6379	0.217034	1.9998	0.102146	0.0046678			0.589268	0.508311		2.03552e+19	0.636642	0
2	2	0	0	-1	-1	0	1.63757	0.2183	1.99994	0.102303	0.00474146			0.567863	0.5517		2.02308e+19	0.636843	0
2	2	0	0	-1	-1	0	1.60507	0.205594	1.99972	0.103391	0.00408749			0.627792	0.486296		1.99824e+19	0.637076	0
2	2	0	0	-1	-1	0	1.59431	0.202894	1.99976	0.0999631	0.00422137			0.588827	0.50103		1.9891e+19	0.637312	0
2	2	0	0	-1	-1	0	1.53303	0.19845	1.9998	0.0956594	0.0066451			0.590446	0.463366		1.95894e+19	0.63752	0
2	2	0	0	-1	-1	0	1.52508	0.197363	1.99986	0.0955443	0.00588888			0.591061	0.447232		1.94501e+19	0.637755	0
2	2	0	0	-1	-1	0	1.50808	0.206673	1.99978	0.0969489	0.00568473			0.586507	0.468109		1.92534e+19	0.637774	0
2	2	0	0	-1	-1	0	1.51756	0.206755	1.99997	0.0948738	0.00430731			0.573677	0.506779		1.91594e+19	0.638164	0
2	2	0	0	-1	-1	0	1.49054	0.198509	1.99984	0.0916641	0.00440875			0.59445	0.498173		1.89978e+19	0.638459	0
2	2	0	0	-1	-1	0	1.47511	0.2079	1.99991	0.0910842	0.00507973			0.562031	0.452265		1.88306e+19	0.638496	0
2	2	0	0	-1	-1	0	1.47511	0.208877	1.99991	0.0912576	0.00432442			0.562159	0.452509		1.87981e+19	0.638554	0
2	2	0	0	-1	-1	0	1.44861	0.190188	1.99999	0.0897675	0.00389904			0.573418	0.446112		1.86233e+19	0.638959	0
2	2	0	0	-1	-1	0	1.44842	0.190188	1.99979	0.0897675	0.0036549			0.573418	0.446112		1.86064e+19	0.63898	0
2	2	0	0	-1	-1	0	1.43035	0.197881	1.9995	0.0877997	0.00414486			0.54877	0.452811		1.84401e+19	0.639072	0
2	2	0	0	-1	-1	0	1.3594	0.174242	1.99996	0.0830404	0.00565506			0.535698	0.433273		1.82956e+19	0.639205	0
2	2	0	0	-1	-1	0	1.38533	0.187281	1.99958	0.0865488	0.00521282			0.536471	0.447146		1.81044e+19	0.639444	0
2	2	0	0	-1	-1	0	1.32612	0.179822	1.99995	0.0797666	0.00489362			0.569162	0.494653		1.78654e+19	0.639813	0
2	2	0	0	-1	-1	0	1.3407	0.170337	1.99998	0.0807542	0.00283835			0.494817	0.408871		1.76646e+19	0.640249	0
2	2	0	0	-1	-1	0	1.30279	0.169838	1.999	0.0789624	0.00347774			0.558207	0.428613		1.74889e+19	0.640437	0
2	2	0	0	-1	-1	0	1.32589	0.171128	1.99939	0.0805305	0.00256921			0.528113	0.411192		1.73802e+19	0.640626	0
2	2	0	0	-1	-1	0	1.24384	0.166242	1.99998	0.0775098	0.00665405			0.620447	0.429123		1.71602e+19	0.640639	0
2	2	0	0	-1	-1	0	1.28698	0.172117	1.99936	0.0797975	0.00527321			0.596961	0.42931		1.69783e+19	0.640943	0
2	2	0	0	-1	-1	0	1.25635	0.170537	1.99996	0.0802739	0.00287737			0.509365	0.409829		1.68062e+19	0.641149	0
2	2	0	0	-1	-1	0	1.15935	0.149418	1.99997	0.0679498	0.00686994			0.538968	0.58466		1.65973e+19	0.64147	0
2	2	0	0	-1	-1	0	1.11795	0.147341	1.99993	0.0653822	0.00846431			0.534092	0.452821		1.62553e+19	0.641968	0
2	2	0	0	-1	-1	0	1.15706	0.149337	1.99976	0.0697429	0.00388754			0.500092	0.438686		1.61919e+19	0.642331	0
2	2	0	0	-1	-1	0	1.11299	0.144478	1.99883	0.0657259	0.00516496			0.502413	0.449025		1.5954e+19	0.642671	0
2	2	0	0	-1	-1	0	1.11264	0.144478	1.99977	0.0655154	0.00498662			0.501924	0.44801		1.5942e+19	0.642747	0
2	2	0	0	-1	-1	0	1.08914	0.150149	1.99961	0.0718967	0.0053867			0.522464	0.449577		1.57317e+19	0.642805	0
2	2	0	0	-1	-1	0	1.09507	0.151714	1.99985	0.0649909	0.00480332			0.531548	0.464925		1.56428e+19	0.643241	0
2	2	0	0	-1	-1	0	1.08681	0.145058	1.99999	0.0639042	0.00590324			0.520768	0.462904		1.55371e+19	0.64345	0
2	2	0	0	-1	-1	0	1.03005	0.150284	1.99973	0.0664465	0.0104734			0.518039	0.435533		1.5344e+19	0.64352	0
2	2	0	0	-1	-1	0	1.01048	0.139042	1.99978	0.0635738	0.00681451			0.504678	0.437458		1.51676e+19	0.644233	0
2	2	0	0	-1	-1	0	0.969321	0.128484	1.99997	0.057159	0.00813179			0.507732	0.446439		1.5011e+19	0.644784	0
2	2	0	0	-1	-1	0	0.979916	0.137093	1.99993	0.0617752	0.00600281			0.514445	0.44722		1.49457e+19	0.644811	0
2	2	0	0	-1	-1	0	0.993128	0.143523	1.99969	0.057377	0.00854252			0.513762	0.437439		1.48248e+19	0.644925	0
2	2	0	0	-1	-1	0	0.949815	0.142689	1.99967	0.0548938	0.0059598			0.529398	0.48058		1.46541e+19	0.645571	0
2	2	0	0	-1	-1	0	0.933503	0.130523	1.99947	0.0584623	0.007446			0.516792	0.450265		1.45072e+19	0.645896	0
2	2	0	0	-1	-1	0	0.923446	0.127699	1.99963	0.0546327	0.00842363			0.517704	0.445758		1.43812e+19	0.64632	0
2	2	0	0	-1	-1	0	0.909131	0.128908	1.99975	0.0527303	0.00964381			0.541736	0.433642		1.41649e+19	0.646811	0
2	2	0	0	-1	-1	0	0.904026	0.120618	1.99948	0.0521726	0.00802529			0.51633	0.450481		1.41152e+19	0.647051	0
2	2	0	0	-1	-1	0	0.88861	0.129981	1.99969	0.0562093	0.00851912			0.504437	0.437453		1.3924e+19	0.647323	0
2	2	0	0	-1	-1	0	0.887634	0.129724	1.99969	0.0559051	0.00851912			0.504437	0.437453		1.3911e+19	0.647368	0
2	2	0	0	-1	-1	0	0.877788	0.132291	1.99961	0.0611521	0.00824689			0.522151	0.461896		1.37353e+19	0.64752	0
2	2	0	0	-1	-1	0	0.865796	0.11973	1.99967	0.0514059	0.00900877			0.513282	0.450847		1.35876e+19	0.648354	0
2	2	0	0	-1	-1	0	0.875509	0.126092	1.99982	0.0561462	0.0071148			0.559306	0.481793		1.34214e+19	0.648367	0
2	2	0	0	-1	-1	0	0.851862	0.127567	1.9996	0.0522717	0.00793426			0.521727	0.456309		1.34052e+19	0.648743	0
2	2	0	0	-1	-1	0	0.841683	0.137323	1.99972	0.0528167	0.00814496			0.505467	0.443513		1.32458e+19	0.649005	0
2	2	0	0	-1	-1	0	0.8211	0.120326	1.99948	0.0500475	0.00849347			0.533928	0.43451		1.29966e+19	0.649882	0
2	2	0	0	-1	-1	0	0.81355	0.108982	1.99957	0.0523918	0.00687942			0.516236	0.445651		1.28581e+19	0.650264	0
2	2	0	0	-1	-1	0	0.787862	0.117316	1.99976	0.0523839	0.00645495			0.528119	0.452214		1.24767e+19	0.651176	0
2	2	0	0	-1	-1	0	0.766167	0.110765	1.99974	0.0496774	0.00927186			0.531783	0.438801		1.22107e+19	0.651986	0
2	2	0	0	-1	-1	0	0.761359	0.121726	1.99975	0.0431349	0.00911307			0.538878	0.437589		1.21123e+19	0.652327	0
2	2	0	0	-1	-1	0	0.754347	0.110898	1.99979	0.0504749	0.00659806			0.52673	0.442916		1.1881e+19	0.652697	0
2	2	0	0	-1	-1	0	0.73946	0.116891	1.99987	0.044723	0.00923827			0.510929	0.436691		1.18383e+19	0.653171	0
2	2	0	0	-1	-1	0	0.730205	0.109127	1.99988	0.0436446	0.00883167			0.537657	0.431322		1.16273e+19	0.653753	0
2	2	0	0	-1	-1	0	0.717342	0.115	1.9997	0.0455015	0.00791796			0.521335	0.433833		1.1479e+19	0.654154	0
2	2	0	0	-1	-1	0	0.709328	0.10807	1.99955	0.0390058	0.0101327			0.516779	0.431095		1.1313e+19	0.654649	0
2	2	0	0	-1	-1	0	0.705061	0.0978912	1.99944	0.0446563	0.00617811			0.509513	0.440639		1.13071e+19	0.654886	0
2	2	0	0	-1	-1	0	0.692973	0.106196	1.99976	0.0484622	0.00952949			0.519441	0.450525		1.11105e+19	0.655124	0
2	2	0	0	-1	-1	0	0.684076	0.121228	1.99898	0.0458896	0.0109806			0.513233	0.433879		1.09838e+19	0.655378	0
2	2	0	0	-1	-1	0	0.678857	0.100749	1.99956	0.0367784	0.0070237			0.509347	0.441991		1.09308e+19	0.656167	0
2	2	0	0	-1	-1	0	0.668526	0.11224	1.99974	0.046828	0.00892029			0.543635	0.434887		1.06785e+19	0.656341	0
2	2	0	0	-1	-1	0	0.66662	0.112917	1.99975	0.038489	0.00924149			0.528004	0.436372		1.05834e+19	0.656759	0
2	2	0	0	-1	-1	0	0.647707	0.117779	1.99883	0.0361909	0.0102311			0.520972	0.428744		1.04651e+19	0.65746	0
2	2	0	0	-1	-1	0	0.642739	0.123991	1.99981	0.0341455	0.00845757			0.531651	0.431565		1.03669e+19	0.657741	0
2	2	0	0	-1	-1	0	0.636041	0.130764	1.99983	0.0447485	0.00564141			0.523309	0.437602		1.01717e+19	0.658007	0
2	2	0	0	-1	-1	0	0.621621	0.11276	1.99929	0.0396992	0.00943723			0.51909	0.43486		1.00385e+19	0.658836	0
2	2	0	0	-1	-1	0	0.602874	0.115516	1.99969	0.0356153	0.00797598			0.521683	0.436548		9.74298e+18	0.660064	0
2	2	0	0	-1	-1	0	0.591555	0.124529	1.99992	0.0341754	0.00844618			0.557729	0.428108		9.58855e+18	0.660672	0
2	2	0	0	-1	-1	0	0.58902	0.112349	1.99969	0.0343455	0.00721528			0.520467	0.437086		9.50909e+18	0.660956	0
2	2	0	0	-1	-1	0	0.579697	0.110094	1.99944	0.0372454	0.00844691			0.520956	0.436511		9.39333e+18	0.661342	0
2	2	0	0	-1	-1	0	0.575554	0.11697	1.99979	0.0408362	0.0101812			0.517746	0.431219		9.26479e+18	0.661422	0
2	2	0	0	-1	-1	0	0.56203	0.11611	1.99994	0.0319952	0.00833701			0.52153	0.436562		9.11236e+18	0.662587	0
2	2	0	0	-1	-1	0	0.548129	0.10167	1.99991	0.0281392	0.00847515			0.510954	0.441991		8.9114e+18	0.66356	0
2	2	0	0	-1	-1	0	0.54229	0.112419	1.99995	0.0326929	0.00842892			0.535283	0.430401		8.80377e+18	0.663856	0
2	2	0	0	-1	-1	0	0.534704	0.11408	1.99936	0.0318625	0.00947859			0.493894	0.439167		8.66899e+18	0.664294	0
2	2	0	0	-1	-1	0	0.52574	0.109612	1.99969	0.033027	0.00943998			0.510861	0.441345		8.47742e+18	0.664955	0
2	2	0	0	-1	-1	0	0.514126	0.111483	1.99995	0.0304317	0.00929351			0.52016	0.452669		8.34285e+18	0.665837	0
2	2	0	0	-1	-1	0	0.503297	0.0999567	1.99955	0.0310176	0.0100626			0.504049	0.444783		8.18668e+18	0.666613	0
2	2	0	0	-1	-1	0	0.496758	0.101365	1.99975	0.0274399	0.0118654			0.496452	0.443349		8.08783e+18	0.667145	0
2	2	0	0	-1	-1	0	0.49551	0.112464	1.99989	0.0323978	0.00882561			0.517986	0.431414		8.02624e+18	0.667152	0
2	2	0	0	-1	-1	0	0.488167	0.101615	1.99984	0.0372147	0.00981584			0.521019	0.453539		7.91565e+18	0.667592	0
2	2	0	0	-1	-1	0	0.471199	0.100987	1.99981	0.0322999	0.0125041			0.512835	0.432316		7.65578e+18	0.668994	0
2	2	0	0	-1	-1	0	0.46464	0.115291	1.99969	0.0242375	0.00801907			0.512762	0.436556		7.55131e+18	0.669781	0
2	2	0	0	-1	-1	0	0.446868	0.108059	1.99979	0.024396	0.0079648			0.521346	0.430603		7.26923e+18	0.671347	0
2	2	0	0	-1	-1	0	0.442229	0.110281	1.99984	0.0327074	0.0105729			0.515972	0.43567		7.16427e+18	0.671446	0
2	2	0	0	-1	-1	0	0.430192	0.126796	1.99979	0.0397719	0.00790619			0.535443	0.434604		6.95359e+18	0.672306	0
2	2	0	0	-1	-1	0	0.421935	0.116309	1.99962	0.0348417	0.00896327			0.514856	0.435597		6.80715e+18	0.673239	0
2	2	0	0	-1	-1	0	0.413217	0.131315	1.99997	0.0252228	0.00863407			0.518486	0.432019		6.69606e+18	0.674282	0
2	2	0	0	-1	-1	0	0.405832	0.104113	1.99998	0.0298338	0.00857131			0.523157	0.45133		6.57683e+18	0.675044	0
2	2	0	0	-1	-1	0	0.393365	0.109464	1.99989	0.0344851	0.0110399			0.51485	0.431984		6.34896e+18	0.67608	0
2	2	0	0	-1	-1	0	0.386265	0.100323	1.99966	0.0368801	0.0098361			0.522141	0.445		6.23095e+18	0.676823	0
2	2	0	0	-1	-1	0	0.375898	0.115924	1.99972	0.0326056	0.0106221			0.517506	0.436677		6.04215e+18	0.677959	0
2	2	0	0	-1	-1	0	0.365645	0.117848	1.99989	0.0282292	0.0106969			0.512656	0.431137		5.88992e+18	0.679217	0
2	2	0	0	-1	-1	0	0.360259	0.11427	1.99986	0.0339851	0.00983985			0.517865	0.431972		5.72867e+18	0.679745	0
2	2	0	0	-1	-1	0	0.35071	0.110342	1.99972	0.0345332	0.0151139			0.519067	0.45558		5.58197e+18	0.680728	0
2	2	0	0	-1	-1	0	0.345727	0.113607	1.99988	0.0311176	0.00963598			0.516742	0.435415		5.55187e+18	0.681535	0
2	2	0	0	-1	-1	0	0.33414	0.130778	1.99982	0.0319227	0.0081674			0.522069	0.436572		5.32868e+18	0.682906	0
2	2	0	0	-1	-1	0	0.326625	0.110805	1.99977	0.0288259	0.00854834			0.516879	0.433087		5.21056e+18	0.684026	0
2	2	0	0	-1	-1	0	0.31808	0.126747	1.99977	0.0364525	0.00819009			0.516451	0.430706		5.05434e+18	0.684913	0
2	2	0	0	-1	-1	0	0.303325	0.129454	1.99997	0.0265119	0.00856822			0.522568	0.429284		4.83023e+18	0.687164	0
2	2	0	0	-1	-1	0	0.296814	0.0993885	1.99956	0.0335821	0.00984576			0.519339	0.442593		4.72503e+18	0.688008	0
2	2	0	0	-1	-1	0	0.290502	0.115901	1.99959	0.0378214	0.0108716			0.524913	0.438858		4.60157e+18	0.688754	0
2	2	0	0	-1	-1	0	0.288655	0.112409	1.99977	0.0547571	0.0058283			0.513548	0.362261		4.50695e+18	0.688825	0
2	2	0	0	-1	-1	0	0.266906	0.100326	1.99961	0.0319959	0.0108978			0.518191	0.429823		4.22244e+18	0.692602	0
2	2	0	0	-1	-1	0	0.260918	0.100067	1.99964	0.0370604	0.00778994			0.51357	0.436952		4.08673e+18	0.693555	0
2	2	0	0	-1	-1	0	0.252226	0.149113	1.99987	0.0344853	0.00906899			0.515074	0.434031		3.91949e+18	0.69488	0
2	2	0	0	-1	-1	0	0.24255	0.122904	1.99987	0.0416749	0.0078711			0.518807	0.440285		3.77755e+18	0.696563	0
2	2	0	0	-1	-1	0	0.231348	0.127875	1.99996	0.029586	0.010865			0.519479	0.429331		3.61146e+18	0.698756	0
2	2	0	0	-1	-1	0	0.223822	0.109323	1.99957	0.0367109	0.0103156			0.529848	0.44468		3.47222e+18	0.700095	0
2	2	0	0	-1	-1	0	0.219232	0.0998375	1.9996	0.0337468	0.00999737			0.523557	0.443125		3.40362e+18	0.701074	0
2	2	0	0	-1	-1	0	0.21217	0.106454	1.99981	0.0268105	0.012368			0.519775	0.437194		3.28857e+18	0.702546	0
2	2	0	0	-1	-1	0	0.20208	0.110178	1.99971	0.0517937	0.00553199			0.511414	0.436981		3.07468e+18	0.704321	0
2	2	0	0	-1	-1	0	0.198343	0.114548	1.99987	0.0424182	0.00752261			0.516704	0.449885		3.04037e+18	0.705224	0
2	2	0	0	-1	-1	0	0.191938	0.120147	1.9996	0.0334372	0.00869722			0.51603	0.445604		2.89835e+18	0.706684	0
2	2	0	0	-1	-1	0	0.188021	0.139452	1.99981	0.0540424	0.00728018			0.529985	0.467699		2.84876e+18	0.707238	0
2	2	0	0	-1	-1	0	0.175687	0.138789	1.99901	0.0527291	0.0102259			0.509297	0.47143		2.64945e+18	0.709974	0
2	2	0	0	-1	-1	0	0.169183	0.153662	1.99984	0.0507367	0.00680504			0.528757	0.443863		2.51183e+18	0.711654	0
2	2	0	0	-1	-1	0	0.163467	0.137353	1.99986	0.0283541	0.00726756			0.512693	0.430738		2.44859e+18	0.713376	0
2	2	0	0	-1	-1	0	0.15915	0.135272	1.99971	0.0491522	0.00657395			0.533322	0.482608		2.37527e+18	0.714198	0
2	2	0	0	-1	-1	0	0.155914	0.153774	1.99977	0.0364687	0.00635192			0.535516	0.443411		2.29287e+18	0.715144	0
2	2	0	0	-1	-1	0	0.150564	0.103492	1.99969	0.034159	0.00981013			0.520827	0.441767		2.24094e+18	0.71663	0
2	2	0	0	-1	-1	0	0.143643	0.121378	1.99987	0.0350243	0.0117322			0.526392	0.433565		2.12684e+18	0.718422	0
2	2	0	0	-1	-1	0	0.138085	0.135324	1.99984	0.0270291	0.00931895			0.521688	0.440827		2.03878e+18	0.720028	0
2	2	0	0	-1	-1	0	0.130084	0.167242	1.9998	0.038142	0.0379103			0.506612	0.524953		1.83609e+18	0.721833	0
2	2	0	0	-1	-1	0	0.124146	0.115731	1.99988	0.0341999	0.00905205			0.512314	0.434456		1.7993e+18	0.724013	0
2	2	0	0	-1	-1	0	0.120166	0.140516	1.9999	0.0444009	0.00842073			0.517409	0.437717		1.73813e+18	0.72507	0
2	2	0	0	-1	-1	0	0.112536	0.12974	1.99997	0.0324221	0.00867803			0.519114	0.427926		1.61294e+18	0.727569	0
2	2	0	0	-1	-1	0	0.106058	0.141469	2	0.023027	0.00753694			0.523231	0.427721		1.52167e+18	0.729717	0
2	2	0	0	-1	-1	0	0.106058	0.141469	2	0.023027	0.00753694			0.523231	0.427721		1.52167e+18	0.729717	0
2	2	1	0	-1	-1	0	1.93925	0.255577	1.99996	0.0227376	0.00245888	0.617023		0.139078	0.432875		1.59923e+19	0.4422	0
2	2	1	0	-1	-1	0	1.93978	0.262494	1.99946	0.0225328	0.00239204	0.611966		0.141625	0.431472		1.5974e+19	0.444725	0
2	2	1	0	-1	-1	0	1.94325	0.258564	1.99975	0.0217537	0.00228315	0.614061		0.138864	0.430593		1.59565e+19	0.451186	0
2	2	1	0	-1	-1	0	1.94316	0.257037	1.99983	0.0216458	0.00225794	0.609771		0.139159	0.430717		1.59269e+19	0.454085	0
2	2	1	0	-1	-1	0	1.94247	0.254312	1.99985	0.0207688	0.0022395	0.60869		0.139529	0.431158		1.59076e+19	0.455864	0
2	2	1	0	-1	-1	0	1.93919	0.247902	1.99972	0.0223594	0.00218383	0.610933		0.137462	0.435186		1.58213e+19	0.462252	0
2	2	1	0	-1	-1	0	1.93777	0.253903	1.99993	0.0218008	0.00228219	0.610772		0.132445	0.433999		1.57704e+19	0.464792	0
2	2	1	0	-1	-1	0	1.92927	0.243876	1.99964	0.0188073	0.00226991	0.60627		0.129887	0.436462		1.56931e+19	0.468886	0
2	2	1	0	-1	-1	0	1.94354	0.258254	1.99974	0.0209935	0.0019462	0.612004		0.141163	0.430495		1.56883e+19	0.471606	0
2	2	1	0	-1	-1	0	1.93934	0.252787	1.99996	0.0162893	0.00201595	0.612595		0.135647	0.434207		1.56368e+19	0.474347	0
2	2	1	0	-1	-1	0	1.93943	0.254296	1.99993	0.018438	0.00195642	0.610451		0.136023	0.434574		1.55709e+19	0.477267	0
2	2	1	0	-1	-1	0	1.93956	0.243954	1.99952	0.0193225	0.00196412	0.609348		0.136349	0.430245		1.55282e+19	0.478769	0
2	2	1	0	-1	-1	0	1.9435	0.258165	1.99971	0.0209033	0.00182517	0.611957		0.141163	0.430389		1.54968e+19	0.480524	0
2	2	1	0	-1	-1	0	1.92535	0.242551	1.9994	0.0165118	0.00204846	0.605625		0.132146	0.434749		1.54307e+19	0.481116	0
2	2	1	0	-1	-1	0	1.93996	0.240008	1.99993	0.0169713	0.00195259	0.605242		0.132035	0.436457		1.54017e+19	0.484324	0
2	2	1	0	-1	-1	0	1.94017	0.250516	1.99974	0.0175678	0.00179147	0.609773		0.139833	0.434241		1.53234e+19	0.486965	0
2	2	1	0	-1	-1	0	1.93822	0.246541	1.9999	0.0196542	0.00179079	0.610777		0.134886	0.432954		1.52046e+19	0.490988	0
2	2	1	0	-1	-1	0	1.93637	0.23903	1.99972	0.0186192	0.00173083	0.605918		0.139921	0.439499		1.51173e+19	0.493208	0
2	2	1	0	-1	-1	0	1.93997	0.243623	1.99993	0.0166402	0.00173399	0.605399		0.135782	0.435195		1.50628e+19	0.49562	0
2	2	1	0	-1	-1	0	1.93295	0.25808	1.99983	0.0192767	0.00179477	0.610313		0.133782	0.438898		1.4931e+19	0.49755	0
2	2	1	0	-1	-1	0	1.93392	0.247844	1.99981	0.0172573	0.00170931	0.607672		0.13075	0.435107		1.46331e+19	0.505937	0
2	2	1	0	-1	-1	0	1.93888	0.247859	1.99918	0.0175097	0.00155418	0.607148		0.136951	0.432191		1.45646e+19	0.508264	0
2	2	1	0	-1	-1	0	1.94213	0.242002	1.99996	0.0158491	0.00157836	0.607777		0.131422	0.433116		1.45191e+19	0.510159	0
2	2	1	0	-1	-1	0	1.9351	0.24489	1.99988	0.016039	0.00158086	0.607639		0.131785	0.435792		1.44405e+19	0.511214	0
2	2	1	0	-1	-1	0	1.93858	0.246876	1.99993	0.0166068	0.00154391	0.607478		0.134827	0.434806		1.43907e+19	0.512173	0
2	2	1	0	-1	-1	0	1.9391	0.242974	1.99988	0.0168226	0.00156196	0.604854		0.134975	0.437034		1.43149e+19	0.513394	0
2	2	1	0	-1	-1	0	1.93996	0.240008	1.99993	0.0169713	0.00154299	0.604754		0.132035	0.436001		1.42531e+19	0.515208	0
2	2	1	0	-1	-1	0	1.93862	0.253041	1.9999	0.0163442	0.00151509	0.607388		0.132815	0.435442		1.42417e+19	0.515403	0
2	2	1	0	-1	-1	0	1.92939	0.241411	1.99978	0.016954	0.00152941	0.609473		0.1338	0.44356		1.41581e+19	0.516382	0
2	2	1	0	-1	-1	0	1.9358	0.25155	1.99989	0.0163028	0.00149194	0.60729		0.132766	0.43591		1.40892e+19	0.518239	1
2	2	1	0	-1	-1	0	1.93796	0.252611	1.99968	0.0211558	0.00139997	0.611655		0.137678	0.432517		1.38423e+19	0.522316	0
2	2	1	0	-1	-1	0	1.92942	0.260722	1.99991	0.0179383	0.00144696	0.615496		0.133607	0.438482		1.3729e+19	0.523972	0
2	2	1	0	-1	-1	0	1.93778	0.239787	1.99995	0.0166507	0.00140276	0.604768		0.131106	0.437102		1.35e+19	0.52892	0
2	2	1	0	-1	-1	0	1.93168	0.241008	1.99992	0.0168253	0.00141581	0.606458		0.135382	0.441324		1.33902e+19	0.529623	0
2	2	1	0	-1	-1	0	1.93631	0.245195	1.99991	0.0168435	0.00140304	0.605282		0.131931	0.439943		1.33508e+19	0.530806	0
2	2	1	0	-1	-1	0	1.94083	0.256495	1.99951	0.0208589	0.00125285	0.60679		0.140717	0.433137		1.32717e+19	0.532155	0
2	2	1	0	-1	-1	0	1.92003	0.237876	1.99989	0.0153181	0.00145012	0.603657		0.131891	0.439517		1.31756e+19	0.532589	0
2	2	1	0	-1	-1	0	1.93348	0.24551	1.99991	0.0166386	0.00138634	0.605401		0.131642	0.436231		1.3147e+19	0.533796	0
2	2	1	0	-1	-1	0	1.92786	0.24054	1.9999	0.0159489	0.00133306	0.607013		0.131836	0.436086		1.30195e+19	0.53609	0
2	2	1	0	-1	-1	0	1.92676	0.238147	1.99982	0.0164075	0.00148481	0.604146		0.130291	0.440389		1.29101e+19	0.536106	0
2	2	1	0	-1	-1	0	1.94104	0.236448	1.99977	0.016045	0.00125169	0.604412		0.133168	0.43429		1.28615e+19	0.539223	0
2	2	1	0	-1	-1	0	1.93507	0.242782	1.99969	0.0191223	0.001247	0.610458		0.135385	0.435482		1.27699e+19	0.539759	0
2	2	1	0	-1	-1	0	1.94328	0.240874	1.99994	0.0174164	0.00121555	0.606232		0.132865	0.43156		1.26731e+19	0.541987	0
2	2	1	0	-1	-1	0	1.92975	0.236906	1.99985	0.0162552	0.00126558	0.613259		0.133638	0.466185		1.25692e+19	0.542474	0
2	2	1	0	-1	-1	0	1.93223	0.251834	1.99984	0.0161846	0.00119776	0.604868		0.137967	0.43334		1.24949e+19	0.543477	0
2	2	1	0	-1	-1	0	1.94092	0.256511	1.99952	0.0208795	0.00113078	0.606837		0.140775	0.433226		1.24395e+19	0.544361	0
2	2	1	0	-1	-1	0	1.93701	0.25252	1.99991	0.0163788	0.0011997	0.608014		0.131657	0.434831		1.23481e+19	0.546006	0
2	2	1	0	-1	-1	0	1.93965	0.236555	1.99993	0.0153634	0.00121173	0.6049		0.131114	0.435614		1.2281e+19	0.547077	0
2	2	1	0	-1	-1	0	1.92583	0.238777	1.99976	0.0181109	0.00119824	0.605133		0.134987	0.435652		1.21878e+19	0.547402	0
2	2	1	0	-1	-1	0	1.92647	0.240227	1.99989	0.0157933	0.00120905	0.607963		0.132393	0.438239		1.21682e+19	0.547976	0
2	2	1	0	-1	-1	0	1.93965	0.237551	1.99989	0.0152372	0.00118406	0.60414		0.131098	0.434376		1.20521e+19	0.55004	0
2	2	1	0	-1	-1	0	1.93396	0.237413	1.99977	0.0180469	0.00121516	0.604969		0.131935	0.440243		1.19815e+19	0.550078	0
2	2	1	0	-1	-1	0	1.93311	0.237324	1.99989	0.0159578	0.00117602	0.605693		0.13028	0.443515		1.19565e+19	0.551148	0
2	2	1	0	-1	-1	0	1.92263	0.237466	1.99991	0.0159426	0.00124907	0.608279		0.130093	0.44877		1.18686e+19	0.551179	0
2	2	1	0	-1	-1	0	1.92324	0.243575	1.99988	0.0161168	0.00117959	0.604859		0.133652	0.43681		1.17656e+19	0.552597	0
2	2	1	0	-1	-1	0	1.93833	0.23391	1.99991	0.0156449	0.00112539	0.59193		0.132315	0.435185		1.16911e+19	0.55443	0
2	2	1	0	-1	-1	0	1.92296	0.23963	1.99988	0.0159464	0.00117365	0.604812		0.131004	0.436635		1.15509e+19	0.555363	0
2	2	1	0	-1	-1	0	1.93332	0.239794	1.99991	0.016654	0.00112417	0.60498		0.133092	0.436598		1.14474e+19	0.556905	0
2	2	1	0	-1	-1	0	1.93701	0.25252	1.99991	0.0159125	0.00107763	0.607822		0.131537	0.434161		1.13763e+19	0.558266	0
2	2	1	0	-1	-1	0	1.92511	0.235641	1.99986	0.0163012	0.0011031	0.604998		0.131518	0.441799		1.12321e+19	0.559538	0
2	2	1	0	-1	-1	0	1.9309	0.236698	1.9999	0.0162303	0.00108086	0.603176		0.132068	0.432242		1.12289e+19	0.559841	0
2	2	1	0	-1	-1	0	1.92565	0.232947	1.99982	0.0187505	0.00113707	0.604325		0.130188	0.435876		1.11248e+19	0.560162	0
2	2	1	0	-1	-1	0	1.93008	0.235805	1.99987	0.0159452	0.00107817	0.604936		0.129505	0.435265		1.10775e+19	0.561711	0
2	2	1	0	-1	-1	0	1.91403	0.235617	1.99986	0.0159278	0.00113961	0.605542		0.132871	0.456451		1.09549e+19	0.561745	0
2	2	1	0	-1	-1	0	1.93209	0.234773	1.99993	0.0157223	0.00107843	0.604178		0.131987	0.435432		1.094e+19	0.562897	0
2	2	1	0	-1	-1	0	1.92661	0.234356	1.99991	0.0170909	0.00107378	0.604021		0.134885	0.447961		1.08497e+19	0.563416	0
2	2	1	0	-1	-1	0	1.9302	0.235774	1.99976	0.0158357	0.00105141	0.604911		0.129505	0.435247		1.0843e+19	0.564383	0
2	2	1	0	-1	-1	0	1.91317	0.23805	1.99973	0.0161898	0.00108003	0.605995		0.130755	0.43535		1.07202e+19	0.56489	0
2	2	1	0	-1	-1	0	1.9296	0.234004	1.99991	0.0163238	0.00104788	0.605472		0.129121	0.434555		1.06814e+19	0.566032	0
2	2	1	0	-1	-1	0	1.93102	0.236546	1.99992	0.016557	0.00108932	0.605285		0.13028	0.440313		1.05091e+19	0.567125	0
2	2	1	0	-1	-1	0	1.91237	0.234466	1.99989	0.0158216	0.00107939	0.603983		0.131643	0.441482		1.04489e+19	0.567568	0
2	2	1	0	-1	-1	0	1.92302	0.230501	1.99988	0.0153014	0.00107804	0.605111		0.130789	0.438884		1.03229e+19	0.568867	0
2	2	1	0	-1	-1	0	1.90852	0.237898	1.99991	0.0159405	0.00111127	0.606689		0.130433	0.437894		1.01623e+19	0.570035	0
2	2	1	0	-1	-1	0	1.91165	0.229696	1.99992	0.0157892	0.00111263	0.594594		0.129831	0.439934		1.00804e+19	0.570824	0
2	2	1	0	-1	-1	0	1.90841	0.23802	1.9999	0.0159194	0.00109466	0.606592		0.130433	0.437894		1.00208e+19	0.571555	0
2	2	1	0	-1	-1	0	1.92149	0.225786	1.99989	0.0158434	0.00114577	0.607835		0.129015	0.446681		9.93142e+18	0.571931	0
2	2	1	0	-1	-1	0	1.93299	0.227223	1.9999	0.0156697	0.0010512	0.60427		0.131413	0.438481		9.83748e+18	0.573663	0
2	2	1	0	-1	-1	0	1.92286	0.226706	1.99981	0.0157903	0.00111118	0.596916		0.1302	0.439994		9.74503e+18	0.573953	0
2	2	1	0	-1	-1	0	1.91149	0.231932	1.99988	0.0161881	0.00106556	0.600397		0.129659	0.445149		9.69643e+18	0.575067	0
2	2	1	0	-1	-1	0	1.91834	0.231898	1.99992	0.0152743	0.00105419	0.60419		0.128355	0.445612		9.60048e+18	0.576311	0
2	2	1	0	-1	-1	0	1.92414	0.234755	1.99989	0.0160981	0.0010252	0.605252		0.128531	0.433967		9.53924e+18	0.577172	0
2	2	1	0	-1	-1	0	1.90861	0.233368	1.99987	0.0151344	0.00104796	0.607998		0.127714	0.437894		9.44025e+18	0.57792	0
2	2	1	0	-1	-1	0	1.92587	0.223288	1.99993	0.0156883	0.00105375	0.604134		0.132699	0.437002		9.35099e+18	0.578161	0
2	2	1	0	-1	-1	0	1.88593	0.22066	1.99991	0.0161886	0.00111602	0.60428		0.132378	0.436561		9.25546e+18	0.57821	0
2	2	1	0	-1	-1	0	1.91353	0.224137	1.99987	0.0149536	0.00105463	0.604277		0.128911	0.439128		9.08518e+18	0.581093	0
2	2	1	0	-1	-1	0	1.83375	0.228415	1.99992	0.0158806	0.00112301	0.60297		0.130161	0.445712		8.96322e+18	0.58117	0
2	2	1	0	-1	-1	0	1.93699	0.220946	1.99992	0.0179441	0.00105689	0.604565		0.129358	0.440429		8.93031e+18	0.582682	0
2	2	1	0	-1	-1	0	1.88722	0.216434	1.9999	0.0157024	0.00116625	0.603427		0.130679	0.436741		8.80127e+18	0.582773	0
2	2	1	0	-1	-1	0	1.9256	0.208019	1.9999	0.0172723	0.00120947	0.602776		0.13239	0.436378		8.65851e+18	0.584679	0
2	2	1	0	-1	-1	0	1.85699	0.227014	1.99989	0.0156294	0.00103385	0.605548		0.128887	0.435742		8.63391e+18	0.585894	0
2	2	1	0	-1	-1	0	1.84457	0.225954	1.99994	0.0156996	0.00105792	0.593268		0.129194	0.442874		8.54658e+18	0.586496	0
2	2	1	0	-1	-1	0	1.91773	0.216107	1.99992	0.0156285	0.00106946	0.603536		0.130634	0.435917		8.48851e+18	0.587368	0
2	2	1	0	-1	-1	0	1.84457	0.225935	1.99993	0.0155775	0.00104615	0.593214		0.129096	0.442773		8.44336e+18	0.587778	0
2	2	1	0	-1	-1	0	1.92028	0.210042	1.99987	0.0167321	0.0011424	0.603101		0.13118	0.439317		8.35708e+18	0.588462	0
2	2	1	0	-1	-1	0	1.93087	0.213755	1.99989	0.0158085	0.00108187	0.602919		0.13006	0.437454		8.27807e+18	0.589918	0
2	2	1	0	-1	-1	0	1.92262	0.213336	1.99991	0.0158077	0.00109138	0.604222		0.129623	0.44019		8.1747e+18	0.590993	0
2	2	1	0	-1	-1	0	1.9347	0.205691	1.99983	0.0160346	0.0011749	0.604196		0.130666	0.434906		8.14503e+18	0.591227	0
2	2	1	0	-1	-1	0	1.92147	0.214202	1.99985	0.0155246	0.00112619	0.602659		0.128513	0.437213		8.07655e+18	0.591901	0
2	2	1	0	-1	-1	0	1.92978	0.210302	1.99992	0.0170397	0.00111284	0.603137		0.128874	0.440507		8.02854e+18	0.592761	0
2	2	1	0	-1	-1	0	1.91483	0.213609	1.9999	0.0155482	0.00108397	0.607109		0.129261	0.437766		7.94385e+18	0.593721	0
2	2	1	0	-1	-1	0	1.91471	0.215118	1.99992	0.0153345	0.00104372	0.603312		0.129229	0.43748		7.8248e+18	0.595442	0
2	2	1	0	-1	-1	0	1.92241	0.210114	1.99978	0.0171095	0.00110053	0.607566		0.132236	0.44916		7.70702e+18	0.596409	0
2	2	1	0	-1	-1	0	1.91473	0.2114	1.99991	0.0158678	0.0011026	0.607293		0.131542	0.436232		7.61849e+18	0.597458	0
2	2	1	0	-1	-1	0	1.93307	0.197228	1.99981	0.0159575	0.00122763	0.601873		0.130683	0.437451		7.5633e+18	0.598506	0
2	2	1	0	-1	-1	0	1.89745	0.201962	1.9999	0.0156086	0.00112279	0.605564		0.131027	0.435721		7.43359e+18	0.600035	0
2	2	1	0	-1	-1	0	1.90976	0.213251	1.99987	0.0155641	0.00105577	0.606156		0.12883	0.439207		7.34142e+18	0.601389	0
2	2	1	0	-1	-1	0	1.91683	0.199732	1.99985	0.0168655	0.00124718	0.604643		0.130992	0.435352		7.23788e+18	0.602073	0
2	2	1	0	-1	-1	0	1.91853	0.199704	1.99988	0.0166307	0.00111626	0.602866		0.131605	0.440442		7.171e+18	0.603772	0
2	2	1	0	-1	-1	0	1.9178	0.209299	1.99982	0.0171961	0.00108932	0.6018		0.129747	0.448962		7.11299e+18	0.604196	0
2	2	1	0	-1	-1	0	1.93565	0.199507	1.99994	0.016707	0.00114504	0.602627		0.132383	0.438075		7.06431e+18	0.605151	0
2	2	1	0	-1	-1	0	1.91301	0.19785	1.9999	0.0156465	0.00113191	0.594585		0.13264	0.435788		6.91743e+18	0.607053	0
2	2	1	0	-1	-1	0	1.91809	0.197973	1.99992	0.0153241	0.00116403	0.601808		0.128585	0.4395		6.84067e+18	0.608207	0
2	2	1	0	-1	-1	0	1.91754	0.196961	1.99988	0.0168601	0.00122474	0.604112		0.130583	0.435781		6.74684e+18	0.608981	0
2	2	1	0	-1	-1	0	1.93236	0.196633	1.99991	0.0163895	0.00108464	0.605424		0.130455	0.436932		6.60159e+18	0.612063	0
2	2	1	0	-1	-1	0	1.91465	0.190534	1.99996	0.015629	0.00125562	0.609992		0.133072	0.439188		6.48826e+18	0.612751	0
2	2	1	0	-1	-1	0	1.92699	0.19842	1.99984	0.016368	0.00110415	0.60203		0.129502	0.440656		6.47105e+18	0.61362	0
2	2	1	0	-1	-1	0	1.90453	0.200629	1.99978	0.0162069	0.00110485	0.604219		0.130609	0.435956		6.39335e+18	0.614257	0
2	2	1	0	-1	-1	0	1.89687	0.196339	1.99989	0.0160659	0.00113068	0.595026		0.130597	0.433913		6.34115e+18	0.615028	0
2	2	1	0	-1	-1	0	1.92519	0.197834	1.99992	0.0166617	0.00107425	0.600148		0.13229	0.441804		6.28347e+18	0.616306	0
2	2	1	0	-1	-1	0	1.91797	0.197973	1.99992	0.0153241	0.00105638	0.601808		0.128547	0.4395		6.20066e+18	0.617811	0
2	2	1	0	-1	-1	0	1.91084	0.194074	1.99995	0.0167348	0.00110011	0.603401		0.131288	0.438692		6.10491e+18	0.618858	0
2	2	1	0	-1	-1	0	1.82454	0.190311	1.99986	0.0151971	0.00116175	0.594046		0.131834	0.440775		5.75009e+18	0.623107	0
2	2	1	0	-1	-1	0	1.86748	0.196709	1.99987	0.0159908	0.00103532	0.603221		0.131089	0.442246		5.67906e+18	0.625045	0
2	2	1	0	-1	-1	0	1.91078	0.188949	1.99989	0.0158817	0.00109486	0.61368		0.130618	0.452208		5.62687e+18	0.626409	0
2	2	1	0	-1	-1	0	1.92503	0.175707	1.99992	0.0155449	0.0016083	0.602544		0.132881	0.43955		5.52287e+18	0.626823	0
2	2	1	0	-1	-1	0	1.93761	0.185004	1.99996	0.0169503	0.00111443	0.601835		0.131271	0.435084		5.43547e+18	0.629652	0
2	2	1	0	-1	-1	0	1.88061	0.192257	1.99991	0.0159318	0.00108787	0.600013		0.130152	0.437998		5.36745e+18	0.629998	0
2	2	1	0	-1	-1	0	1.90501	0.184862	1.99991	0.0162367	0.00110346	0.605111		0.129778	0.439576		5.32259e+18	0.631292	0
2	2	1	0	-1	-1	0	1.90629	0.187423	1.9999	0.0167949	0.00109057	0.603616		0.130722	0.438678		5.22359e+18	0.632726	0
2	2	1	0	-1	-1	0	1.90937	0.19222	1.99986	0.0162009	0.00105847	0.600111		0.129227	0.446599		5.17737e+18	0.633497	0
2	2	1	0	-1	-1	0	1.84067	0.184884	1.99993	0.0156183	0.00121687	0.61202		0.133241	0.479363		5.0153e+18	0.63495	0
2	2	1	0	-1	-1	0	1.88642	0.18671	1.99989	0.0164067	0.0011673	0.598796		0.133464	0.439881		4.98146e+18	0.63601	0
2	2	1	0	-1	-1	0	1.89739	0.184575	1.99989	0.0157517	0.00108539	0.605242		0.130402	0.438458		4.87966e+18	0.638498	0
2	2	1	0	-1	-1	0	1.89505	0.18296	1.9999	0.0160559	0.00109749	0.604288		0.130591	0.438025		4.73709e+18	0.640875	0
2	2	1	0	-1	-1	0	1.9203	0.179317	1.99992	0.0164756	0.00117429	0.603002		0.131144	0.43572		4.68279e+18	0.641806	0
2	2	1	0	-1	-1	0	1.88567	0.179737	1.99994	0.0173772	0.00127798	0.597218		0.136095	0.443276		4.60016e+18	0.642257	0
2	2	1	0	-1	-1	0	1.87219	0.187925	1.99995	0.0154719	0.00114277	0.599502		0.129671	0.4464		4.56007e+18	0.64329	0
2	2	1	0	-1	-1	0	1.86757	0.180901	1.99991	0.0160512	0.0010953	0.605349		0.130334	0.438369		4.45195e+18	0.6457	0
2	2	1	0	-1	-1	0	1.91787	0.179013	1.99992	0.0167718	0.00106277	0.602407		0.129644	0.440534		4.36969e+18	0.647787	0
2	2	1	0	-1	-1	0	1.91787	0.179013	1.99992	0.0167718	0.00106271	0.602407		0.129644	0.440534		4.36941e+18	0.647792	0
2	2	1	0	-1	-1	0	1.89139	0.179912	1.99989	0.0156518	0.00108717	0.602834		0.129238	0.444127		4.28052e+18	0.649072	0
2	2	1	0	-1	-1	0	1.91804	0.179114	1.99992	0.0163686	0.00107686	0.602623		0.131674	0.43704		4.1814e+18	0.651016	0
2	2	1	0	-1	-1	0	1.82128	0.188518	1.99993	0.0151225	0.00109477	0.587942		0.129331	0.442821		4.08207e+18	0.651676	0
2	2	1	0	-1	-1	0	1.91645	0.176714	1.99978	0.0156377	0.0011382	0.593743		0.130042	0.440761		4.0114e+18	0.65405	0
2	2	1	0	-1	-1	0	1.93117	0.173551	1.99994	0.0164604	0.0010609	0.60176		0.130319	0.438509		3.94963e+18	0.65575	0
2	2	1	0	-1	-1	0	1.93724	0.172252	1.99996	0.0177666	0.00107408	0.601671		0.131288	0.438453		3.90523e+18	0.656545	0
2	2	1	0	-1	-1	0	1.86871	0.175607	1.99993	0.0153354	0.00116734	0.59294		0.130296	0.457452		3.81879e+18	0.657306	0
2	2	1	0	-1	-1	0	1.88433	0.175997	1.9999	0.0157497	0.00109662	0.605151		0.129511	0.439191		3.72451e+18	0.659516	0
2	2	1	0	-1	-1	0	1.89568	0.175396	1.99992	0.0172452	0.0010723	0.599671		0.128991	0.448849		3.71371e+18	0.659897	0
2	2	1	0	-1	-1	0	1.85932	0.171932	1.99998	0.0153049	0.00108205	0.606625		0.133003	0.444079		3.60281e+18	0.661879	0
2	2	1	0	-1	-1	0	1.83175	0.174286	1.99992	0.0153606	0.00109134	0.594766		0.129206	0.455754		3.50736e+18	0.663581	0
2	2	1	0	-1	-1	0	1.89478	0.171156	1.99992	0.0161434	0.00114562	0.593638		0.13243	0.438969		3.40586e+18	0.665841	0
2	2	1	0	-1	-1	0	1.78049	0.171882	1.99987	0.0153415	0.00115193	0.594805		0.131054	0.453046		3.31814e+18	0.666929	0
2	2	1	0	-1	-1	0	1.83359	0.169906	1.99995	0.0153657	0.00111979	0.605097		0.12911	0.441318		3.18788e+18	0.670304	0
2	2	1	0	-1	-1	0	1.85758	0.166775	1.99992	0.0153276	0.00117667	0.605059		0.129095	0.440928		3.07337e+18	0.672849	0
2	2	1	0	-1	-1	0	1.8732	0.16732	1.9999	0.0158372	0.00110353	0.600251		0.132029	0.439641		2.97327e+18	0.675234	0
2	2	1	0	-1	-1	0	1.81325	0.169025	1.99985	0.015259	0.00111382	0.600798		0.131671	0.436966		2.93221e+18	0.67573	0
2	2	1	0	-1	-1	0	1.80592	0.168062	1.99995	0.0151956	0.00118332	0.591895		0.129971	0.446708		2.86176e+18	0.67715	0
2	2	1	0	-1	-1	0	1.75557	0.167392	1.99987	0.0154581	0.00110413	0.606564		0.131325	0.44565		2.77324e+18	0.679128	0
2	2	1	0	-1	-1	0	1.54015	0.167901	1.99966	0.0153763	0.00110252	0.619394		0.131926	0.482601		2.56126e+18	0.68276	0
2	2	1	0	-1	-1	0	1.60265	0.170528	1.99994	0.015373	0.00106569	0.60807		0.12964	0.458541		2.51903e+18	0.684353	0
2	2	1	0	-1	-1	0	1.49587	0.166491	1.99994	0.0160005	0.00115321	0.613722		0.135507	0.464279		2.44892e+18	0.685036	0
2	2	1	0	-1	-1	0	1.81018	0.165734	1.99994	0.0152122	0.00109596	0.578458		0.129223	0.446403		2.41779e+18	0.688133	0
2	2	1	0	-1	-1	0	1.45605	0.165538	1.99995	0.0155308	0.00115339	0.615639		0.140907	0.488055		2.31307e+18	0.688196	0
2	2	1	0	-1	-1	0	1.58852	0.165681	1.99994	0.0154643	0.00106918	0.612013		0.130829	0.480541		2.2614e+18	0.691021	0
2	2	1	0	-1	-1	0	1.35585	0.198373	1.99955	0.0157848	0.00110347	0.608174		0.130473	0.445395		2.17286e+18	0.691886	0
2	2	1	0	-1	-1	0	1.36955	0.214814	1.99987	0.0162196	0.00114253	0.599506		0.126419	0.446922		2.09777e+18	0.69395	0
2	2	1	0	-1	-1	0	1.29048	0.270952	1.99994	0.0132583	0.00114163	0.622261		0.134569	0.461974		2.01637e+18	0.695573	0
2	2	1	0	-1	-1	0	1.23865	0.27289	1.99993	0.0152076	0.00132454	0.62325		0.131455	0.485462		1.98244e+18	0.695841	0
2	2	1	0	-1	-1	0	1.28683	0.223629	1.99947	0.0152693	0.00118364	0.607039		0.128738	0.455871		1.87451e+18	0.69996	0
2	2	1	0	-1	-1	0	1.28119	0.26232	1.99991	0.014292	0.00111695	0.629921		0.140652	0.477935		1.71314e+18	0.704768	0
2	2	1	0	-1	-1	0	1.22083	0.228618	1.99996	0.0150835	0.00128427	0.628043		0.133143	0.471939		1.664e+18	0.706039	0
2	2	1	0	-1	-1	0	1.22494	0.268566	1.99993	0.0155047	0.00124568	0.624099		0.133063	0.505687		1.60592e+18	0.707903	0
2	2	1	0	-1	-1	0	1.23128	0.263155	1.99989	0.0154902	0.0012021	0.621784		0.131078	0.501024		1.55127e+18	0.709981	0
2	2	1	0	-1	-1	0	1.23446	0.224964	1.99958	0.0150644	0.00112838	0.619597		0.132199	0.490298		1.48188e+18	0.712755	0
